# Supplementary material for: Annual transcriptomic trajectory of grapevine buds reveals the coordinated regulation of thiamine and stilbenoid biosynthesis during winter dormancy
Source: BMC Plant Biol. 2026 Jan 21;26:310. doi: 10.1186/s12870-026-08190-w (PMC12905876; doi:10.1186/s12870-026-08190-w)
Supplement: Supplementary file 1 — Supplementary Material 1. Additional file 1: SOM spot genes. [file 12870_2026_8190_MOESM1_ESM.xls]

## Sheet: SOM spot genes
A (257 genes)	B (266 genes)	C (271 genes)	D (878 genes)	E (1192 genes)	F (205 genes)	G (1687 genes)	H (336 genes)	I (338 genes)	J (222 genes)	K (78 genes)
Vitvi01g01977	Vitvi10g01577	Vitvi19g01871	Vitvi16g01103	Vitvi07g00154	Vitvi18g02541	Vitvi13g00255	Vitvi10g00034	Vitvi02g01447	Vitvi10g00150	Vitvi19g01356
Vitvi19g01760	Vitvi10g00086	Vitvi03g00582	Vitvi02g00605	Vitvi14g01469	Vitvi13g02066	Vitvi11g00518	Vitvi03g01597	Vitvi19g00391	Vitvi08g01510	Vitvi10g00330
Vitvi11g00356	Vitvi09g00040	Vitvi14g00387	Vitvi05g01733	Vitvi03g00509	Vitvi08g01465	Vitvi07g02143	Vitvi05g00548	Vitvi01g01586	Vitvi16g01429	Vitvi07g02127
Vitvi03g01651	Vitvi03g01482	Vitvi04g00060	Vitvi04g01566	Vitvi13g01779	Vitvi19g01440	Vitvi09g01282	Vitvi18g01438	Vitvi13g00012	Vitvi02g00332	Vitvi14g01745
Vitvi04g01792	Vitvi01g00253	Vitvi07g01325	Vitvi02g01269	Vitvi06g00668	Vitvi17g01370	Vitvi05g02122	Vitvi01g00234	Vitvi05g01583	Vitvi06g00529	Vitvi09g00177
Vitvi01g01512	Vitvi14g01639	Vitvi12g00478	Vitvi06g01601	Vitvi19g02038	Vitvi01g01764	Vitvi11g00708	Vitvi02g00532	Vitvi02g01118	Vitvi10g00410	Vitvi03g00217
Vitvi14g02553	Vitvi18g00473	Vitvi07g02667	Vitvi01g00729	Vitvi19g00929	Vitvi01g00907	Vitvi04g00352	Vitvi01g00843	Vitvi04g01793	Vitvi08g02264	Vitvi16g01111
Vitvi04g01802	Vitvi16g01331	Vitvi05g00387	Vitvi14g01824	Vitvi02g00673	Vitvi03g00048	Vitvi06g00412	Vitvi09g01493	Vitvi08g02376	Vitvi06g00758	Vitvi09g00450
Vitvi13g02016	Vitvi17g01105	Vitvi18g00291	Vitvi08g01670	Vitvi19g01837	Vitvi16g00890	Vitvi03g00598	Vitvi11g00276	Vitvi11g01680	Vitvi12g02356	Vitvi02g00039
Vitvi11g00016	Vitvi18g00816	Vitvi15g00321	Vitvi12g02138	Vitvi02g01328	Vitvi08g01301	Vitvi03g01763	Vitvi07g02066	Vitvi01g01583	Vitvi03g00676	Vitvi05g01947
Vitvi07g02131	Vitvi10g01682	Vitvi01g00309	Vitvi16g01482	Vitvi10g00459	Vitvi18g00952	Vitvi10g01616	Vitvi18g00743	Vitvi07g02611	Vitvi13g01395	Vitvi17g00025
Vitvi01g01359	Vitvi16g01979	Vitvi13g00235	Vitvi11g00477	Vitvi03g00191	Vitvi08g02245	Vitvi15g01084	Vitvi10g00358	Vitvi05g00475	Vitvi13g00066	Vitvi14g01975
Vitvi18g03100	Vitvi10g00841	Vitvi14g01701	Vitvi14g01525	Vitvi11g01649	Vitvi04g01082	Vitvi03g00860	Vitvi06g01531	Vitvi09g01513	Vitvi11g00090	Vitvi11g00394
Vitvi13g01854	Vitvi08g00690	Vitvi02g00250	Vitvi16g01472	Vitvi04g01296	Vitvi01g00075	Vitvi03g01760	Vitvi10g01107	Vitvi04g01794	Vitvi10g01888	Vitvi08g00219
Vitvi17g00787	Vitvi09g00193	Vitvi02g00936	Vitvi14g00500	Vitvi04g01833	Vitvi05g01877	Vitvi18g00510	Vitvi07g00903	Vitvi02g00025	Vitvi07g01970	Vitvi15g00018
Vitvi05g00107	Vitvi13g00529	Vitvi11g01424	Vitvi10g01778	Vitvi18g00310	Vitvi19g00007	Vitvi06g00158	Vitvi16g00475	Vitvi05g00640	Vitvi19g01726	Vitvi07g01631
Vitvi05g01767	Vitvi12g00081	Vitvi13g00350	Vitvi18g02796	Vitvi09g00500	Vitvi08g01217	Vitvi04g00312	Vitvi14g01350	Vitvi07g00146	Vitvi19g00403	Vitvi18g02585
Vitvi17g00450	Vitvi19g02039	Vitvi01g01013	Vitvi09g00285	Vitvi17g01470	Vitvi03g00154	Vitvi19g00591	Vitvi06g01456	Vitvi11g01674	Vitvi16g01958	Vitvi00g00914
Vitvi01g01708	Vitvi03g01490	Vitvi00g01382	Vitvi18g02592	Vitvi05g00618	Vitvi13g00275	Vitvi02g00228	Vitvi07g00259	Vitvi08g01300	Vitvi01g01758	Vitvi03g00238
Vitvi08g00656	Vitvi08g01333	Vitvi03g00845	Vitvi01g00408	Vitvi08g00110	Vitvi18g02836	Vitvi15g01076	Vitvi07g00351	Vitvi06g01454	Vitvi07g02244	Vitvi01g00388
Vitvi07g00455	Vitvi18g00043	Vitvi07g00537	Vitvi04g01685	Vitvi10g00390	Vitvi18g00639	Vitvi11g01222	Vitvi14g01246	Vitvi15g01177	Vitvi07g00125	Vitvi05g01893
Vitvi09g01554	Vitvi03g00566	Vitvi08g01970	Vitvi16g00349	Vitvi13g01857	Vitvi03g00549	Vitvi02g00435	Vitvi04g01389	Vitvi04g01799	Vitvi14g00311	Vitvi17g00438
Vitvi06g00111	Vitvi18g00876	Vitvi07g00341	Vitvi03g00397	Vitvi18g01152	Vitvi14g00483	Vitvi18g02973	Vitvi06g01398	Vitvi05g00605	Vitvi16g01193	Vitvi10g00509
Vitvi07g00110	Vitvi18g02581	Vitvi11g00267	Vitvi02g00374	Vitvi15g01089	Vitvi14g01560	Vitvi04g00307	Vitvi16g01858	Vitvi04g00486	Vitvi06g01556	Vitvi14g00772
Vitvi17g01527	Vitvi18g01778	Vitvi04g00435	Vitvi10g00496	Vitvi16g01752	Vitvi17g00539	Vitvi03g00691	Vitvi06g00150	Vitvi02g01438	Vitvi02g00177	Vitvi07g01791
Vitvi18g02066	Vitvi18g02683	Vitvi05g00461	Vitvi05g00275	Vitvi12g00040	Vitvi06g00226	Vitvi14g02493	Vitvi18g01131	Vitvi11g00046	Vitvi03g00381	Vitvi10g00821
Vitvi10g01121	Vitvi04g00076	Vitvi14g01423	Vitvi11g00339	Vitvi19g00758	Vitvi07g01831	Vitvi14g00146	Vitvi13g00614	Vitvi04g02188	Vitvi06g00044	Vitvi16g01285
Vitvi14g01664	Vitvi07g02637	Vitvi08g00212	Vitvi05g00108	Vitvi18g00730	Vitvi02g00133	Vitvi01g00742	Vitvi16g01163	Vitvi07g02433	Vitvi07g01742	Vitvi04g00104
Vitvi08g01112	Vitvi04g00252	Vitvi14g01440	Vitvi05g00468	Vitvi15g01499	Vitvi07g02608	Vitvi04g02117	Vitvi16g00122	Vitvi08g01299	Vitvi12g00654	Vitvi13g01756
Vitvi04g00798	Vitvi10g00853	Vitvi07g00313	Vitvi08g00171	Vitvi07g00476	Vitvi10g00400	Vitvi02g00531	Vitvi01g01789	Vitvi06g00281	Vitvi18g02962	Vitvi04g01306
Vitvi10g01710	Vitvi18g02680	Vitvi14g01874	Vitvi10g00902	Vitvi03g00580	Vitvi07g01524	Vitvi03g01759	Vitvi05g01353	Vitvi13g02457	Vitvi06g00591	Vitvi08g02257
Vitvi02g01273	Vitvi01g01562	Vitvi17g01390	Vitvi14g01485	Vitvi16g00060	Vitvi01g00449	Vitvi18g02493	Vitvi02g01264	Vitvi15g01003	Vitvi14g00239	Vitvi01g01794
Vitvi09g00375	Vitvi10g01768	Vitvi08g01056	Vitvi08g01931	Vitvi05g00047	Vitvi13g00285	Vitvi14g01929	Vitvi01g00593	Vitvi11g01678	Vitvi11g01185	Vitvi10g00657
Vitvi06g00605	Vitvi12g00032	Vitvi14g01438	Vitvi12g01876	Vitvi06g01762	Vitvi02g00509	Vitvi05g00011	Vitvi18g01875	Vitvi17g00218	Vitvi10g01608	Vitvi10g00652
Vitvi12g02342	Vitvi17g01368	Vitvi16g00935	Vitvi07g00380	Vitvi06g01261	Vitvi14g01634	Vitvi10g01620	Vitvi17g01414	Vitvi04g01920	Vitvi09g01808	Vitvi18g01676
Vitvi08g02206	Vitvi09g00323	Vitvi14g02013	Vitvi02g00046	Vitvi04g01687	Vitvi00g00589	Vitvi02g00125	Vitvi11g00796	Vitvi18g01129	Vitvi02g00521	Vitvi13g00132
Vitvi03g01650	Vitvi02g00512	Vitvi12g00424	Vitvi17g00814	Vitvi13g01918	Vitvi17g00678	Vitvi14g03084	Vitvi15g01629	Vitvi15g01042	Vitvi05g00522	Vitvi16g01154
Vitvi09g00045	Vitvi07g00011	Vitvi01g02026	Vitvi07g00298	Vitvi11g01143	Vitvi04g01468	Vitvi15g01549	Vitvi01g01923	Vitvi11g00285	Vitvi16g01280	Vitvi01g01801
Vitvi15g00912	Vitvi05g00009	Vitvi07g00241	Vitvi18g00635	Vitvi15g00941	Vitvi12g00084	Vitvi07g00352	Vitvi06g00962	Vitvi17g01613	Vitvi12g00261	Vitvi07g01896
Vitvi13g01107	Vitvi03g01553	Vitvi07g01985	Vitvi19g00514	Vitvi01g01984	Vitvi08g01159	Vitvi17g00173	Vitvi19g01432	Vitvi01g00483	Vitvi10g00719	Vitvi15g01090
Vitvi18g00909	Vitvi05g00576	Vitvi10g00605	Vitvi10g01384	Vitvi01g00423	Vitvi14g01826	Vitvi06g00481	Vitvi14g00439	Vitvi14g00487	Vitvi06g01895	Vitvi08g02270
Vitvi10g01678	Vitvi18g00691	Vitvi12g00151	Vitvi02g00500	Vitvi02g00018	Vitvi12g00158	Vitvi06g00569	Vitvi11g01422	Vitvi16g01080	Vitvi12g00138	Vitvi09g00076
Vitvi17g00078	Vitvi06g01269	Vitvi07g02183	Vitvi12g02724	Vitvi07g00544	Vitvi19g02052	Vitvi03g01500	Vitvi17g00820	Vitvi07g01365	Vitvi04g00465	Vitvi10g00660
Vitvi16g01037	Vitvi18g01235	Vitvi00g00417	Vitvi16g00993	Vitvi06g00705	Vitvi05g01317	Vitvi04g00602	Vitvi16g01399	Vitvi00g01179	Vitvi17g00758	Vitvi18g02322
Vitvi11g00014	Vitvi02g00021	Vitvi00g00600	Vitvi07g01470	Vitvi16g00034	Vitvi18g01539	Vitvi01g00331	Vitvi01g01922	Vitvi10g00693	Vitvi17g00537	Vitvi10g01743
Vitvi18g01202	Vitvi16g00966	Vitvi14g00093	Vitvi05g01833	Vitvi10g00535	Vitvi06g01696	Vitvi07g01636	Vitvi13g02010	Vitvi11g00900	Vitvi12g00255	Vitvi03g00605
Vitvi15g00547	Vitvi10g00484	Vitvi18g03149	Vitvi04g01412	Vitvi05g01950	Vitvi13g00107	Vitvi06g00639	Vitvi00g00015	Vitvi12g00626	Vitvi16g01438	Vitvi17g01345
Vitvi11g01427	Vitvi07g01657	Vitvi17g00442	Vitvi02g01182	Vitvi14g01325	Vitvi18g00095	Vitvi18g00272	Vitvi05g00426	Vitvi07g01794	Vitvi01g01591	Vitvi11g00334
Vitvi07g00087	Vitvi07g01599	Vitvi16g01327	Vitvi18g00789	Vitvi06g00061	Vitvi17g00366	Vitvi13g01913	Vitvi19g00041	Vitvi14g00157	Vitvi16g01800	Vitvi10g00271
Vitvi07g01297	Vitvi03g01603	Vitvi19g00683	Vitvi09g00616	Vitvi07g02148	Vitvi01g00053	Vitvi04g01402	Vitvi11g00256	Vitvi13g01389	Vitvi08g01540	Vitvi04g00056
Vitvi09g00596	Vitvi04g00115	Vitvi18g01183	Vitvi19g00405	Vitvi11g00302	Vitvi14g02018	Vitvi16g00866	Vitvi12g02459	Vitvi11g01676	Vitvi01g00617	Vitvi14g01846
Vitvi17g00609	Vitvi01g00832	Vitvi10g01642	Vitvi09g00343	Vitvi05g01799	Vitvi19g01981	Vitvi06g01346	Vitvi11g00401	Vitvi08g00846	Vitvi10g00444	Vitvi11g00283
Vitvi05g01656	Vitvi18g01699	Vitvi06g00832	Vitvi19g00111	Vitvi02g01498	Vitvi13g00004	Vitvi01g01030	Vitvi08g01490	Vitvi02g00236	Vitvi14g03000	Vitvi18g01126
Vitvi02g01399	Vitvi13g02361	Vitvi06g00063	Vitvi10g00049	Vitvi12g02382	Vitvi01g00170	Vitvi04g01453	Vitvi01g00787	Vitvi14g02845	Vitvi17g00816	Vitvi07g00405
Vitvi02g00301	Vitvi06g01144	Vitvi14g01296	Vitvi06g00414	Vitvi17g01522	Vitvi01g01435	Vitvi03g00209	Vitvi11g00074	Vitvi02g00114	Vitvi07g00665	Vitvi02g00298
Vitvi03g01288	Vitvi10g01216	Vitvi16g00692	Vitvi06g01604	Vitvi00g00773	Vitvi08g01444	Vitvi06g00463	Vitvi08g01777	Vitvi07g02221	Vitvi08g01150	Vitvi06g00356
Vitvi07g01697	Vitvi18g02621	Vitvi18g00269	Vitvi04g00135	Vitvi04g00037	Vitvi05g01112	Vitvi18g00040	Vitvi08g00189	Vitvi16g01437	Vitvi18g00964	Vitvi06g00999
Vitvi10g00732	Vitvi04g00728	Vitvi18g02715	Vitvi11g00924	Vitvi19g00205	Vitvi08g01253	Vitvi12g00440	Vitvi05g02268	Vitvi04g00533	Vitvi09g01233	Vitvi06g01236
Vitvi01g02058	Vitvi16g00033	Vitvi18g00641	Vitvi18g02230	Vitvi19g00757	Vitvi08g01456	Vitvi11g01675	Vitvi09g00185	Vitvi07g00361	Vitvi16g01207	Vitvi17g00837
Vitvi00g01308	Vitvi12g00382	Vitvi14g01798	Vitvi19g02152	Vitvi06g00115	Vitvi07g01625	Vitvi00g01262	Vitvi06g01725	Vitvi05g00527	Vitvi11g00255	Vitvi15g01071
Vitvi04g00756	Vitvi06g00365	Vitvi08g01042	Vitvi08g02274	Vitvi12g00757	Vitvi08g02231	Vitvi12g01597	Vitvi12g02460	Vitvi10g01879	Vitvi12g00349	Vitvi14g02430
Vitvi17g00600	Vitvi06g01724	Vitvi16g00112	Vitvi01g01888	Vitvi19g00904	Vitvi04g00880	Vitvi18g02927	Vitvi16g00501	Vitvi18g02468	Vitvi12g00256	Vitvi16g01434
Vitvi08g00725	Vitvi02g00226	Vitvi15g00771	Vitvi13g00490	Vitvi14g00062	Vitvi08g01915	Vitvi04g01934	Vitvi09g00086	Vitvi07g00914	Vitvi10g00764	Vitvi04g00121
Vitvi09g01543	Vitvi10g00437	Vitvi15g01455	Vitvi16g01458	Vitvi18g02730	Vitvi07g01633	Vitvi12g00248	Vitvi17g00480	Vitvi14g01367	Vitvi19g00623	Vitvi19g00619
Vitvi01g00188	Vitvi13g01433	Vitvi04g01149	Vitvi16g01362	Vitvi01g00277	Vitvi11g01309	Vitvi01g00816	Vitvi08g01346	Vitvi11g00805	Vitvi11g00398	Vitvi01g00641
Vitvi17g01451	Vitvi05g01934	Vitvi15g00990	Vitvi14g01961	Vitvi06g00606	Vitvi18g00442	Vitvi14g02495	Vitvi09g01272	Vitvi10g00451	Vitvi13g00022	Vitvi14g03079
Vitvi02g01409	Vitvi08g01500	Vitvi08g01133	Vitvi07g00301	Vitvi08g00931	Vitvi18g00068	Vitvi08g01546	Vitvi05g00077	Vitvi07g02132	Vitvi08g00840	Vitvi08g01041
Vitvi14g01575	Vitvi12g00200	Vitvi06g01465	Vitvi09g00559	Vitvi14g02617	Vitvi08g01789	Vitvi18g02453	Vitvi18g01231	Vitvi13g02574	Vitvi05g01596	Vitvi11g00050
Vitvi14g02546	Vitvi18g00997	Vitvi01g00777	Vitvi07g00078	Vitvi12g00527	Vitvi18g01268	Vitvi13g00590	Vitvi18g00757	Vitvi06g01350	Vitvi01g02033	Vitvi12g00274
Vitvi10g00343	Vitvi16g01342	Vitvi10g00879	Vitvi16g01352	Vitvi13g00155	Vitvi04g01421	Vitvi08g00827	Vitvi17g00881	Vitvi02g00219	Vitvi16g01194	Vitvi01g00642
Vitvi09g01427	Vitvi13g01893	Vitvi05g01682	Vitvi14g01132	Vitvi08g01445	Vitvi08g01001	Vitvi14g03036	Vitvi09g00350	Vitvi12g00251	Vitvi12g02467	Vitvi18g00126
Vitvi14g00438	Vitvi18g03267	Vitvi01g01955	Vitvi03g00508	Vitvi18g00354	Vitvi17g01411	Vitvi14g02497	Vitvi17g00095	Vitvi09g00772	Vitvi13g00274	Vitvi12g00438
Vitvi01g01023	Vitvi11g00008	Vitvi07g01431	Vitvi18g02398	Vitvi08g01254	Vitvi04g01221	Vitvi14g02446	Vitvi16g00028	Vitvi13g00117	Vitvi12g02458	Vitvi05g00787
Vitvi06g00590	Vitvi06g00465	Vitvi07g02630	Vitvi14g01596	Vitvi11g00268	Vitvi05g00274	Vitvi14g01474	Vitvi18g00376	Vitvi18g00508	Vitvi05g00542	Vitvi06g01055
Vitvi04g01244	Vitvi01g00282	Vitvi06g01471	Vitvi02g00020	Vitvi03g00601	Vitvi09g01852	Vitvi02g01113	Vitvi11g01134	Vitvi01g02293	Vitvi17g00538	Vitvi10g01594
Vitvi12g00312	Vitvi14g01727	Vitvi04g00633	Vitvi03g00206	Vitvi19g01996	Vitvi17g00958	Vitvi11g01677	Vitvi04g00735	Vitvi02g00096	Vitvi08g01493	Vitvi05g00617
Vitvi16g00964	Vitvi18g02000	Vitvi04g01418	Vitvi13g02024	Vitvi00g00974	Vitvi11g00328	Vitvi11g00955	Vitvi03g00514	Vitvi14g00786	Vitvi15g00542	Vitvi07g01476
Vitvi01g00944	Vitvi02g00476	Vitvi19g00377	Vitvi13g00150	Vitvi06g01407	Vitvi13g00541	Vitvi18g00466	Vitvi08g00992	Vitvi16g01927	Vitvi11g00474	Vitvi01g01718
Vitvi12g00650	Vitvi17g00451	Vitvi04g00058	Vitvi05g01453	Vitvi05g01958	Vitvi08g01307	Vitvi07g01308	Vitvi12g00430	Vitvi06g01682	Vitvi12g02414
Vitvi18g02548	Vitvi03g00250	Vitvi00g02212	Vitvi02g00263	Vitvi09g00155	Vitvi01g00889	Vitvi06g00790	Vitvi14g01185	Vitvi12g01975	Vitvi02g01279
Vitvi18g02636	Vitvi08g00642	Vitvi18g00407	Vitvi16g01486	Vitvi10g00551	Vitvi06g00105	Vitvi18g00070	Vitvi18g01114	Vitvi06g01329	Vitvi10g00628
Vitvi17g00091	Vitvi14g02414	Vitvi18g00267	Vitvi16g01479	Vitvi14g01720	Vitvi04g00250	Vitvi07g02097	Vitvi07g01364	Vitvi02g00388	Vitvi04g01808
Vitvi18g02684	Vitvi08g01995	Vitvi15g00903	Vitvi17g01571	Vitvi01g01700	Vitvi18g02431	Vitvi11g01153	Vitvi07g01519	Vitvi14g01499	Vitvi12g01673
Vitvi07g01723	Vitvi14g01351	Vitvi14g01920	Vitvi13g02017	Vitvi14g02952	Vitvi11g00004	Vitvi11g00089	Vitvi19g00261	Vitvi06g00155	Vitvi18g00746
Vitvi13g00327	Vitvi04g00479	Vitvi11g00063	Vitvi10g00777	Vitvi07g01832	Vitvi12g00270	Vitvi01g01846	Vitvi05g00820	Vitvi05g01265	Vitvi07g02490
Vitvi09g00610	Vitvi18g02685	Vitvi01g02053	Vitvi01g01680	Vitvi07g01951	Vitvi19g00308	Vitvi09g00528	Vitvi12g00346	Vitvi02g00110	Vitvi08g01309
Vitvi12g00206	Vitvi10g00650	Vitvi00g00502	Vitvi07g00509	Vitvi10g00055	Vitvi05g00817	Vitvi19g01926	Vitvi11g00244	Vitvi01g00286	Vitvi12g00303
Vitvi00g00686	Vitvi03g00239	Vitvi19g01764	Vitvi16g01036	Vitvi15g00616	Vitvi08g00180	Vitvi06g00178	Vitvi14g01262	Vitvi15g00704	Vitvi06g00195
Vitvi05g00166	Vitvi04g00287	Vitvi04g01827	Vitvi11g00037	Vitvi16g00008	Vitvi06g00276	Vitvi05g00292	Vitvi07g02247	Vitvi03g00292	Vitvi11g00273
Vitvi14g01987	Vitvi15g00263	Vitvi05g00264	Vitvi15g00617	Vitvi08g02412	Vitvi08g01793	Vitvi17g00421	Vitvi16g00952	Vitvi13g00491	Vitvi01g01615
Vitvi05g00607	Vitvi01g01734	Vitvi04g02091	Vitvi07g00117	Vitvi05g01953	Vitvi18g00593	Vitvi08g01206	Vitvi17g00617	Vitvi08g01101	Vitvi08g01655
Vitvi09g00022	Vitvi00g00598	Vitvi15g01635	Vitvi08g02327	Vitvi18g01001	Vitvi06g01276	Vitvi18g01036	Vitvi08g01950	Vitvi08g01308	Vitvi18g03165
Vitvi13g00122	Vitvi13g00723	Vitvi05g00419	Vitvi07g00164	Vitvi18g02228	Vitvi07g00696	Vitvi14g01977	Vitvi12g01555	Vitvi16g01926	Vitvi18g00654
Vitvi07g01844	Vitvi17g00671	Vitvi16g00867	Vitvi07g01394	Vitvi12g00225	Vitvi01g00789	Vitvi18g00905	Vitvi15g01094	Vitvi08g01844	Vitvi19g02103
Vitvi09g00307	Vitvi02g00191	Vitvi08g02224	Vitvi18g02940	Vitvi13g00191	Vitvi19g01352	Vitvi01g00293	Vitvi07g01565	Vitvi09g00085	Vitvi16g00370
Vitvi00g01658	Vitvi04g02257	Vitvi14g01157	Vitvi09g00599	Vitvi06g00451	Vitvi07g01808	Vitvi16g01795	Vitvi03g00274	Vitvi05g02251	Vitvi01g01788
Vitvi08g01335	Vitvi13g00712	Vitvi10g00452	Vitvi17g00936	Vitvi01g01763	Vitvi12g02371	Vitvi11g01295	Vitvi02g01143	Vitvi10g00827	Vitvi15g00789
Vitvi12g00220	Vitvi01g00087	Vitvi18g00209	Vitvi00g02173	Vitvi05g00146	Vitvi16g01395	Vitvi17g01251	Vitvi01g01457	Vitvi02g00223	Vitvi01g02020
Vitvi07g00814	Vitvi19g02150	Vitvi09g00281	Vitvi05g00486	Vitvi18g00972	Vitvi17g00754	Vitvi13g01337	Vitvi01g00705	Vitvi14g03041	Vitvi05g00153
Vitvi01g00849	Vitvi16g01410	Vitvi08g00176	Vitvi14g01614	Vitvi08g01589	Vitvi17g00770	Vitvi18g00555	Vitvi16g01150	Vitvi02g00031	Vitvi16g01512
Vitvi14g01761	Vitvi00g01770	Vitvi11g00209	Vitvi05g00802	Vitvi10g00288	Vitvi18g00448	Vitvi02g01408	Vitvi15g01024	Vitvi03g00500	Vitvi01g00906
Vitvi11g01041	Vitvi05g00562	Vitvi01g01821	Vitvi19g00271	Vitvi03g01593	Vitvi19g01853	Vitvi16g00741	Vitvi06g00300	Vitvi06g00336	Vitvi05g00554
Vitvi18g01315	Vitvi18g00788	Vitvi11g00076	Vitvi18g02797	Vitvi18g00700	Vitvi18g00766	Vitvi08g00970	Vitvi03g00482	Vitvi06g00667	Vitvi18g02471
Vitvi01g00612	Vitvi16g01877	Vitvi18g00538	Vitvi13g01958	Vitvi03g00275	Vitvi11g00049	Vitvi06g00656	Vitvi12g02334	Vitvi14g01868	Vitvi13g01401
Vitvi00g01809	Vitvi08g01073	Vitvi07g01748	Vitvi14g00971	Vitvi14g01541	Vitvi04g00125	Vitvi02g00108	Vitvi01g01673	Vitvi17g00316	Vitvi06g01667
Vitvi02g00634	Vitvi08g00896	Vitvi07g00252	Vitvi04g00506	Vitvi12g02162	Vitvi06g01685	Vitvi11g00472	Vitvi03g01309	Vitvi11g00045	Vitvi18g01321
Vitvi18g00262	Vitvi07g00676	Vitvi11g00508	Vitvi14g00185	Vitvi06g01459	Vitvi11g00586	Vitvi19g00298	Vitvi00g00906	Vitvi06g00915	Vitvi01g01504
Vitvi18g01285	Vitvi18g01299	Vitvi17g01459	Vitvi07g00434	Vitvi14g01311	Vitvi09g00513	Vitvi09g00436	Vitvi01g00061	Vitvi05g00164	Vitvi18g00840
Vitvi13g00070	Vitvi04g00973	Vitvi14g00288	Vitvi08g00689	Vitvi16g01484	Vitvi15g00046	Vitvi01g00424	Vitvi07g01250	Vitvi06g00397	Vitvi00g01248
Vitvi01g01865	Vitvi14g00038	Vitvi04g00152	Vitvi16g01729	Vitvi13g01272	Vitvi15g00900	Vitvi18g02779	Vitvi07g01916	Vitvi12g02508	Vitvi14g02949
Vitvi03g00037	Vitvi01g00648	Vitvi01g00214	Vitvi08g01993	Vitvi18g01248	Vitvi01g00450	Vitvi06g01410	Vitvi07g00090	Vitvi18g00979	Vitvi01g02024
Vitvi14g01500	Vitvi06g00699	Vitvi01g00928	Vitvi01g00556	Vitvi18g01115	Vitvi17g00575	Vitvi14g02494	Vitvi18g01012	Vitvi04g00594	Vitvi16g00837
Vitvi03g00186	Vitvi14g00253	Vitvi14g00322	Vitvi08g01828	Vitvi03g00248	Vitvi05g00508	Vitvi13g01699	Vitvi15g00727	Vitvi03g01783	Vitvi01g00104
Vitvi11g01636	Vitvi00g01836	Vitvi17g00803	Vitvi16g01475	Vitvi12g01682	Vitvi01g00662	Vitvi13g01788	Vitvi14g00427	Vitvi05g01858	Vitvi07g00550
Vitvi04g01466	Vitvi02g00421	Vitvi02g01548	Vitvi18g01215	Vitvi14g01797	Vitvi11g01243	Vitvi08g01606	Vitvi13g00824	Vitvi12g00145	Vitvi05g00731
Vitvi01g02030	Vitvi19g02076	Vitvi06g00258	Vitvi01g01459	Vitvi07g00306	Vitvi03g00135	Vitvi05g01620	Vitvi06g00903	Vitvi11g00828	Vitvi04g01155
Vitvi04g00134	Vitvi14g01665	Vitvi10g00284	Vitvi09g00133	Vitvi19g00723	Vitvi04g01556	Vitvi18g01130	Vitvi17g01407	Vitvi11g00513	Vitvi09g01274
Vitvi05g01931	Vitvi04g00407	Vitvi10g00516	Vitvi10g00027	Vitvi02g01400	Vitvi17g00511	Vitvi17g00601	Vitvi10g00707	Vitvi11g00140	Vitvi11g00695
Vitvi14g00605	Vitvi03g00080	Vitvi07g02656	Vitvi19g01484	Vitvi08g01880	Vitvi13g01649	Vitvi04g00130	Vitvi14g02869	Vitvi16g01986	Vitvi07g01569
Vitvi00g00902	Vitvi09g00570	Vitvi18g03051	Vitvi12g00080	Vitvi13g00513	Vitvi17g00584	Vitvi08g01038	Vitvi07g01357	Vitvi03g00673	Vitvi12g02681
Vitvi01g01173	Vitvi03g01531	Vitvi04g01423	Vitvi18g02472	Vitvi02g00145	Vitvi03g01492	Vitvi18g02921	Vitvi19g00682	Vitvi07g01614	Vitvi19g00198
Vitvi07g00082	Vitvi09g00489	Vitvi12g01906	Vitvi14g02026	Vitvi04g01853	Vitvi05g01566	Vitvi15g00964	Vitvi08g01515	Vitvi01g01165	Vitvi14g00033
Vitvi07g00061	Vitvi06g00440	Vitvi03g00202	Vitvi17g00987	Vitvi06g01043	Vitvi04g01754	Vitvi09g01616	Vitvi08g01923	Vitvi01g00299	Vitvi01g00830
Vitvi02g00276	Vitvi15g00952	Vitvi14g01896	Vitvi18g00839	Vitvi12g02500	Vitvi11g00107	Vitvi08g02385	Vitvi06g01830	Vitvi04g00962	Vitvi04g01202
Vitvi19g02105	Vitvi18g00533	Vitvi16g01915	Vitvi14g01942	Vitvi14g01628	Vitvi03g00327	Vitvi07g00386	Vitvi12g00721	Vitvi01g00475	Vitvi19g00010
Vitvi06g00234	Vitvi18g00196	Vitvi10g00308	Vitvi01g00632	Vitvi01g00914	Vitvi05g02123	Vitvi04g01700	Vitvi15g00896	Vitvi15g00844	Vitvi02g00561
Vitvi00g01858	Vitvi08g01926	Vitvi01g00486	Vitvi14g01439	Vitvi09g00295	Vitvi08g01395	Vitvi06g01275	Vitvi14g00114	Vitvi11g01188	Vitvi04g00618
Vitvi11g00203	Vitvi16g01540	Vitvi01g01925	Vitvi19g00164	Vitvi13g00146	Vitvi17g01576	Vitvi19g00430	Vitvi03g00153	Vitvi19g00239	Vitvi19g00101
Vitvi15g01216	Vitvi17g00473	Vitvi18g00298	Vitvi19g00270	Vitvi10g01607	Vitvi05g00137	Vitvi05g01266	Vitvi04g01174	Vitvi05g00529	Vitvi14g00314
Vitvi06g00771	Vitvi18g00362	Vitvi07g01840	Vitvi03g01481	Vitvi18g02475	Vitvi17g00484	Vitvi18g02991	Vitvi07g00181	Vitvi06g00411	Vitvi01g00187
Vitvi19g02101	Vitvi02g01302	Vitvi02g00308	Vitvi13g00240	Vitvi01g02039	Vitvi01g01017	Vitvi14g00161	Vitvi04g02147	Vitvi16g01099	Vitvi08g01180
Vitvi01g01990	Vitvi12g00431	Vitvi07g01745	Vitvi08g02076	Vitvi11g00904	Vitvi05g01630	Vitvi19g00750	Vitvi07g02249	Vitvi02g01464	Vitvi04g00870
Vitvi10g01892	Vitvi08g02168	Vitvi11g00012	Vitvi11g00485	Vitvi18g00670	Vitvi14g01406	Vitvi17g00738	Vitvi18g02819	Vitvi00g00236	Vitvi17g00494
Vitvi04g02092	Vitvi05g00492	Vitvi06g01697	Vitvi13g01327	Vitvi18g01072	Vitvi14g00325	Vitvi00g00475	Vitvi01g00968	Vitvi03g00586	Vitvi07g00233
Vitvi12g01874	Vitvi17g00149	Vitvi04g01715	Vitvi03g00047	Vitvi02g01278	Vitvi17g00254	Vitvi07g01760	Vitvi03g00033	Vitvi18g02823	Vitvi02g01433
Vitvi09g00597	Vitvi00g01816	Vitvi02g01193	Vitvi15g01020	Vitvi03g00551	Vitvi01g00301	Vitvi06g00175	Vitvi17g00283	Vitvi15g00871	Vitvi07g02645
Vitvi05g01944	Vitvi07g00469	Vitvi07g01763	Vitvi18g00181	Vitvi11g00719	Vitvi18g00975	Vitvi02g00370	Vitvi16g00071	Vitvi13g01780	Vitvi06g00845
Vitvi12g00555	Vitvi18g00948	Vitvi05g01549	Vitvi18g00096	Vitvi03g00149	Vitvi06g01684	Vitvi11g01325	Vitvi19g00507	Vitvi08g01620	Vitvi18g00009
Vitvi08g00117	Vitvi18g00549	Vitvi19g00155	Vitvi04g01550	Vitvi12g01677	Vitvi16g00017	Vitvi11g00598	Vitvi02g00450	Vitvi14g01193	Vitvi07g01651
Vitvi08g01059	Vitvi09g00239	Vitvi01g00791	Vitvi16g01500	Vitvi01g01312	Vitvi07g01765	Vitvi12g00638	Vitvi14g00168	Vitvi06g00843	Vitvi13g00740
Vitvi18g01608	Vitvi13g02150	Vitvi09g00023	Vitvi12g00545	Vitvi11g00677	Vitvi09g00157	Vitvi05g02017	Vitvi14g02582	Vitvi16g01929	Vitvi04g00490
Vitvi08g01489	Vitvi11g00557	Vitvi08g01538	Vitvi18g00087	Vitvi13g00699	Vitvi18g00215	Vitvi18g00189	Vitvi13g00886	Vitvi03g00207	Vitvi06g00439
Vitvi16g01336	Vitvi14g02540	Vitvi04g00107	Vitvi12g00429	Vitvi06g00211	Vitvi01g01540	Vitvi04g00442	Vitvi18g02538	Vitvi13g00060	Vitvi07g01890
Vitvi12g02685	Vitvi03g00152	Vitvi01g00814	Vitvi04g00512	Vitvi02g00199	Vitvi08g01129	Vitvi09g00039	Vitvi08g01669	Vitvi07g02144	Vitvi02g01183
Vitvi07g01860	Vitvi13g00725	Vitvi06g01551	Vitvi19g00150	Vitvi09g00619	Vitvi16g01904	Vitvi08g01699	Vitvi07g00733	Vitvi02g00507	Vitvi04g00167
Vitvi14g00080	Vitvi17g00213	Vitvi07g00115	Vitvi01g01958	Vitvi19g00666	Vitvi18g00456	Vitvi18g00109	Vitvi14g01302	Vitvi13g01783	Vitvi18g00212
Vitvi19g01976	Vitvi05g00621	Vitvi06g01172	Vitvi17g00726	Vitvi06g00584	Vitvi06g00743	Vitvi18g02584	Vitvi01g00160	Vitvi13g00058	Vitvi06g00331
Vitvi07g00468	Vitvi18g00152	Vitvi18g02632	Vitvi19g00109	Vitvi11g00316	Vitvi11g01646	Vitvi13g01555	Vitvi14g01264	Vitvi17g01513	Vitvi04g00487
Vitvi08g02170	Vitvi11g00271	Vitvi09g00721	Vitvi10g01190	Vitvi18g01073	Vitvi10g00834	Vitvi09g01641	Vitvi14g01962	Vitvi07g01737	Vitvi07g01796
Vitvi14g00087	Vitvi01g00590	Vitvi12g00340	Vitvi06g00784	Vitvi15g01539	Vitvi19g00273	Vitvi04g02223	Vitvi01g01745	Vitvi15g00920	Vitvi12g02466
Vitvi13g01052	Vitvi02g00617	Vitvi11g00618	Vitvi08g02344	Vitvi03g00148	Vitvi07g00369	Vitvi12g00362	Vitvi07g01732	Vitvi02g00999	Vitvi04g00557
Vitvi15g00522	Vitvi10g01831	Vitvi08g01810	Vitvi06g00323	Vitvi11g00576	Vitvi01g01071	Vitvi01g00513	Vitvi13g02009	Vitvi10g01507	Vitvi02g01375
Vitvi19g00394	Vitvi10g00255	Vitvi02g00477	Vitvi02g00160	Vitvi18g00220	Vitvi06g00513	Vitvi10g01771	Vitvi03g00552	Vitvi01g00465	Vitvi04g01442
Vitvi16g00350	Vitvi07g01773	Vitvi04g01366	Vitvi09g01429	Vitvi19g00104	Vitvi01g01530	Vitvi01g00539	Vitvi11g00367	Vitvi08g02189	Vitvi02g00294
Vitvi11g00438	Vitvi18g00835	Vitvi04g01539	Vitvi08g00016	Vitvi11g00567	Vitvi05g00250	Vitvi11g00038	Vitvi02g00224	Vitvi18g00616	Vitvi09g00305
Vitvi04g01728	Vitvi04g02260	Vitvi18g00506	Vitvi04g01748	Vitvi12g00050	Vitvi02g00847	Vitvi11g01098	Vitvi02g01230	Vitvi03g00578	Vitvi17g00087
Vitvi08g02359	Vitvi17g00854	Vitvi14g00381	Vitvi04g01105	Vitvi08g00859	Vitvi04g00313	Vitvi01g01534	Vitvi08g01358	Vitvi04g00088	Vitvi06g00267
Vitvi02g01472	Vitvi17g01397	Vitvi12g01899	Vitvi11g00261	Vitvi05g00183	Vitvi18g02080	Vitvi14g00489	Vitvi01g00972	Vitvi11g00415	Vitvi01g00529
Vitvi15g01035	Vitvi08g01797	Vitvi19g01438	Vitvi09g00560	Vitvi06g00652	Vitvi08g00937	Vitvi11g01345	Vitvi10g00669	Vitvi14g01437	Vitvi17g00237
Vitvi07g00421	Vitvi00g00660	Vitvi14g02437	Vitvi01g01655	Vitvi01g01883	Vitvi09g01393	Vitvi03g00415	Vitvi07g01598	Vitvi06g00279	Vitvi03g00340
Vitvi08g01841	Vitvi19g01394	Vitvi11g00584	Vitvi11g00351	Vitvi14g00104	Vitvi01g00977	Vitvi15g00708	Vitvi06g00182	Vitvi05g02249	Vitvi10g01712
Vitvi15g00878	Vitvi07g01279	Vitvi13g00007	Vitvi16g00997	Vitvi09g00395	Vitvi01g00039	Vitvi05g00474	Vitvi01g00955	Vitvi09g00159	Vitvi05g00784
Vitvi18g00885	Vitvi11g01266	Vitvi06g00189	Vitvi08g01604	Vitvi05g00384	Vitvi19g00105	Vitvi12g02394	Vitvi00g00476	Vitvi18g00858	Vitvi04g02022
Vitvi16g00957	Vitvi15g00721	Vitvi13g01402	Vitvi02g01353	Vitvi14g01597	Vitvi05g00124	Vitvi11g00231	Vitvi08g01183	Vitvi12g02468	Vitvi08g01831
Vitvi01g00614	Vitvi14g00980	Vitvi13g00685	Vitvi10g00094	Vitvi04g00596	Vitvi01g01658	Vitvi14g02489	Vitvi07g00413	Vitvi02g00659	Vitvi17g00170
Vitvi01g00457	Vitvi14g01574	Vitvi18g00373	Vitvi08g01234	Vitvi18g00611	Vitvi03g01088	Vitvi09g01155	Vitvi08g01423	Vitvi14g01683	Vitvi16g00976
Vitvi05g01069	Vitvi08g01182	Vitvi02g00471	Vitvi01g00499	Vitvi08g01372	Vitvi04g01535	Vitvi19g00191	Vitvi12g00183	Vitvi15g00894	Vitvi02g00309
Vitvi18g00843	Vitvi18g00111	Vitvi07g02447	Vitvi01g00821	Vitvi18g00679	Vitvi14g01032	Vitvi04g02063	Vitvi12g00049	Vitvi05g01703	Vitvi18g00397
Vitvi05g01108	Vitvi14g01781	Vitvi06g00335	Vitvi11g00201	Vitvi16g01276	Vitvi13g01654	Vitvi08g02162	Vitvi18g00263	Vitvi01g01924	Vitvi18g00589
Vitvi03g01636	Vitvi05g01929	Vitvi19g00477	Vitvi18g02690	Vitvi16g01386	Vitvi07g00429	Vitvi13g00198	Vitvi18g00163	Vitvi18g01109	Vitvi17g00061
Vitvi09g00210	Vitvi01g00426	Vitvi17g00160	Vitvi01g00204	Vitvi15g00741	Vitvi06g01165	Vitvi04g02165	Vitvi09g00071	Vitvi05g00076	Vitvi17g00777
Vitvi01g00875	Vitvi18g00920	Vitvi08g01591	Vitvi13g00410	Vitvi11g01400	Vitvi14g00107	Vitvi18g02147	Vitvi13g01569	Vitvi07g00395	Vitvi04g00040
Vitvi10g01123	Vitvi05g00433	Vitvi04g01452	Vitvi06g00443	Vitvi05g02239	Vitvi00g02036	Vitvi12g00269	Vitvi03g00481	Vitvi17g01523	Vitvi05g00436
Vitvi09g00763	Vitvi19g00262	Vitvi02g00836	Vitvi00g00234	Vitvi14g01025	Vitvi03g00003	Vitvi18g00894	Vitvi11g00949	Vitvi13g00925	Vitvi15g01181
Vitvi05g01870	Vitvi03g00302	Vitvi01g00077	Vitvi09g00275	Vitvi09g00645	Vitvi14g00174	Vitvi16g00713	Vitvi13g00113	Vitvi03g01092	Vitvi03g00123
Vitvi18g00543	Vitvi18g00316	Vitvi09g00182	Vitvi01g00719	Vitvi18g00069	Vitvi08g01408	Vitvi17g00977	Vitvi06g00575	Vitvi07g00039	Vitvi08g01361
Vitvi18g00668	Vitvi03g00559	Vitvi05g01836	Vitvi06g00325	Vitvi18g00173	Vitvi13g01291	Vitvi03g01294	Vitvi09g00336	Vitvi14g01240	Vitvi00g00481
Vitvi01g02227	Vitvi18g01092	Vitvi16g00283	Vitvi01g02001	Vitvi01g00062	Vitvi02g00502	Vitvi13g02416	Vitvi14g01735	Vitvi02g00529	Vitvi15g01370
Vitvi15g01151	Vitvi14g00428	Vitvi08g01675	Vitvi01g00034	Vitvi04g00172	Vitvi14g00537	Vitvi04g01274	Vitvi05g01330	Vitvi01g00348	Vitvi06g00233
Vitvi01g00463	Vitvi07g02003	Vitvi03g00233	Vitvi03g00524	Vitvi12g00163	Vitvi16g00025	Vitvi07g00219	Vitvi09g00595	Vitvi03g00790	Vitvi18g01017
Vitvi09g01548	Vitvi14g01615	Vitvi04g00525	Vitvi15g00879	Vitvi16g00944	Vitvi04g00112	Vitvi17g00547	Vitvi08g01603	Vitvi14g01375	Vitvi18g00550
Vitvi18g00107	Vitvi09g00245	Vitvi02g00667	Vitvi15g00298	Vitvi18g01180	Vitvi17g00057	Vitvi01g00142	Vitvi07g02005	Vitvi08g01811	Vitvi05g01850
Vitvi02g00698	Vitvi19g01665	Vitvi07g00189	Vitvi00g01373	Vitvi12g01618	Vitvi07g02196	Vitvi02g00553	Vitvi10g00774	Vitvi07g00357	Vitvi00g01261
Vitvi07g01120	Vitvi08g01375	Vitvi10g01359	Vitvi18g02837	Vitvi04g00046	Vitvi01g01812	Vitvi01g01282	Vitvi07g02160	Vitvi03g00862	Vitvi07g00152
Vitvi17g00331	Vitvi15g01073	Vitvi14g00380	Vitvi09g00077	Vitvi16g00566	Vitvi06g01524	Vitvi13g02488	Vitvi18g00775	Vitvi00g01018	Vitvi18g01023
Vitvi13g00100	Vitvi03g01497	Vitvi19g00059	Vitvi17g00863	Vitvi18g00808	Vitvi13g02041	Vitvi05g00953	Vitvi01g00567	Vitvi05g00089	Vitvi15g01000
Vitvi19g00108	Vitvi13g02473	Vitvi07g00894	Vitvi00g01114	Vitvi17g00740	Vitvi07g00257	Vitvi14g02936	Vitvi04g00105	Vitvi12g02680	Vitvi14g02005
Vitvi01g01942	Vitvi06g00472	Vitvi15g00935	Vitvi01g00681	Vitvi18g02528	Vitvi07g00168	Vitvi04g01424	Vitvi09g00140	Vitvi08g01312	Vitvi19g01769
Vitvi14g01379	Vitvi12g02250	Vitvi12g00825	Vitvi19g00255	Vitvi17g00527	Vitvi12g00915	Vitvi05g00094	Vitvi06g01289	Vitvi18g01276	Vitvi02g00073
Vitvi07g00127	Vitvi04g00239	Vitvi02g00379	Vitvi06g00471	Vitvi02g00043	Vitvi15g00837	Vitvi14g01314	Vitvi06g00031	Vitvi08g00792	Vitvi09g00056
Vitvi18g02756	Vitvi01g00313	Vitvi05g00638	Vitvi01g01339	Vitvi02g01267	Vitvi02g00059	Vitvi08g01197	Vitvi04g01569	Vitvi01g00244	Vitvi14g01503
Vitvi10g02335	Vitvi02g00283	Vitvi10g00950	Vitvi09g01905	Vitvi15g01174	Vitvi04g00609	Vitvi17g00103	Vitvi02g00317	Vitvi04g00034	Vitvi06g00567
Vitvi07g01663	Vitvi02g00615	Vitvi06g00349	Vitvi01g00697	Vitvi16g00853	Vitvi12g00665	Vitvi10g00668	Vitvi08g00135	Vitvi18g00469	Vitvi06g00578
Vitvi09g01521	Vitvi18g00711	Vitvi04g00504	Vitvi09g00590	Vitvi12g02073	Vitvi07g01956	Vitvi15g01182	Vitvi14g01294	Vitvi08g01055	Vitvi07g01805
Vitvi04g01503	Vitvi03g00310	Vitvi19g00020	Vitvi01g00714	Vitvi16g00031	Vitvi14g02647	Vitvi03g00352	Vitvi17g00428	Vitvi05g01597	Vitvi11g01377
Vitvi08g01433	Vitvi01g02136	Vitvi03g00530	Vitvi10g00229	Vitvi08g00956	Vitvi06g00028	Vitvi16g02059	Vitvi08g01209	Vitvi10g01931	Vitvi18g01122
Vitvi12g00096	Vitvi08g00940	Vitvi14g01319	Vitvi16g01354	Vitvi01g01874	Vitvi18g00938	Vitvi13g00864	Vitvi07g01038	Vitvi10g01812	Vitvi03g00476
Vitvi13g01066	Vitvi18g01501	Vitvi14g01812	Vitvi05g00540	Vitvi19g00186	Vitvi07g01902	Vitvi11g00013	Vitvi04g01462	Vitvi07g01961	Vitvi01g00254
Vitvi14g01906	Vitvi01g00988	Vitvi13g01132	Vitvi14g00630	Vitvi17g00938	Vitvi19g01471	Vitvi04g00041	Vitvi08g01884	Vitvi02g00620	Vitvi14g01620
Vitvi08g02225	Vitvi05g01770	Vitvi05g00939	Vitvi14g03008	Vitvi02g00337	Vitvi03g00485	Vitvi10g01672	Vitvi15g00933	Vitvi11g00178	Vitvi19g00497
Vitvi16g01965	Vitvi09g00861	Vitvi19g00132	Vitvi09g00617	Vitvi14g02431	Vitvi13g00359	Vitvi07g00091	Vitvi05g00349	Vitvi00g01667	Vitvi05g00790
Vitvi06g01344	Vitvi13g01836	Vitvi13g01110	Vitvi04g01382	Vitvi02g00338	Vitvi09g00794	Vitvi10g01136	Vitvi15g00636	Vitvi18g00675	Vitvi12g02180
Vitvi02g00387	Vitvi07g01584	Vitvi17g00041	Vitvi01g00275	Vitvi17g00157	Vitvi03g00547	Vitvi10g00372	Vitvi12g00405	Vitvi14g00167	Vitvi16g00341
Vitvi04g02010	Vitvi08g02084	Vitvi16g00826	Vitvi12g00655	Vitvi14g01901	Vitvi07g01743	Vitvi07g01351	Vitvi05g01091	Vitvi16g01359	Vitvi17g00130
Vitvi17g00534	Vitvi14g01605	Vitvi16g00527	Vitvi14g02032	Vitvi16g01338	Vitvi02g00222	Vitvi18g00781	Vitvi06g01777	Vitvi05g01886	Vitvi09g00622
Vitvi08g01281	Vitvi11g00128	Vitvi09g00149	Vitvi12g02355	Vitvi11g00836		Vitvi13g01768	Vitvi05g01366	Vitvi01g01980	Vitvi08g01018
Vitvi06g00810	Vitvi02g00128	Vitvi11g01396	Vitvi19g01902	Vitvi17g00376		Vitvi14g01621	Vitvi11g00409	Vitvi14g03052	Vitvi14g02442
Vitvi02g00547	Vitvi10g01749	Vitvi18g02477	Vitvi18g00185	Vitvi13g00922		Vitvi08g00958	Vitvi06g01389	Vitvi05g01580	Vitvi18g00749
Vitvi14g02444	Vitvi18g02378	Vitvi15g01619	Vitvi07g02242	Vitvi13g00523		Vitvi01g00230	Vitvi18g01562	Vitvi15g01060	Vitvi18g00657
Vitvi08g01242	Vitvi12g01637	Vitvi11g01271	Vitvi19g00760	Vitvi08g01652		Vitvi08g01796	Vitvi07g01734	Vitvi10g00508	Vitvi04g00483
Vitvi19g00396	Vitvi00g00411	Vitvi09g01251	Vitvi05g00539	Vitvi05g00681		Vitvi14g00029	Vitvi18g00988	Vitvi08g01940	Vitvi04g01268
Vitvi05g01357	Vitvi05g00310	Vitvi19g00573	Vitvi00g00288	Vitvi16g00894		Vitvi00g00835	Vitvi09g00301	Vitvi04g01702	Vitvi11g01394
Vitvi19g00303	Vitvi05g01891	Vitvi01g01780	Vitvi18g00117	Vitvi01g01283		Vitvi10g01549	Vitvi08g02109	Vitvi17g00937	Vitvi09g00439
Vitvi14g01624	Vitvi11g00920	Vitvi14g02016	Vitvi01g00552	Vitvi16g01384		Vitvi17g00558	Vitvi13g00196	Vitvi17g01554	Vitvi04g01791
Vitvi15g00510	Vitvi13g01144	Vitvi03g00589	Vitvi03g01472	Vitvi07g01988		Vitvi18g01872	Vitvi04g02246	Vitvi02g00032	Vitvi09g00406
Vitvi07g01670	Vitvi12g00711	Vitvi00g01999	Vitvi19g01864	Vitvi17g00150		Vitvi19g00364	Vitvi14g00061	Vitvi04g01578	Vitvi14g01551
Vitvi16g01195	Vitvi04g00584	Vitvi11g00152	Vitvi08g02309	Vitvi16g00834		Vitvi02g01241	Vitvi14g01198	Vitvi18g00237	Vitvi07g02133
Vitvi19g01784	Vitvi14g01509	Vitvi11g00287	Vitvi00g02095	Vitvi01g00362		Vitvi15g01585	Vitvi05g00276	Vitvi05g00007	Vitvi05g01957
Vitvi03g01169	Vitvi14g01125	Vitvi19g00744	Vitvi05g00359	Vitvi04g01197		Vitvi13g01686	Vitvi18g00371	Vitvi14g03031	Vitvi04g00669
Vitvi01g02000	Vitvi19g01944	Vitvi08g01425	Vitvi03g00630	Vitvi02g01153		Vitvi16g00280	Vitvi18g01163	Vitvi01g00970	Vitvi15g01548
Vitvi10g00583	Vitvi03g00050	Vitvi19g00272	Vitvi18g00326	Vitvi03g00515		Vitvi14g00339	Vitvi02g00017	Vitvi00g01605	Vitvi18g00752
Vitvi01g00037	Vitvi05g00560	Vitvi09g00042	Vitvi09g00246	Vitvi08g01267		Vitvi16g01876	Vitvi14g00186	Vitvi13g00050	Vitvi14g02973
Vitvi01g01313	Vitvi06g00132	Vitvi14g01968	Vitvi05g01392	Vitvi15g00999		Vitvi08g01851	Vitvi12g00569	Vitvi13g01171
Vitvi02g01003	Vitvi02g01474	Vitvi18g01157	Vitvi17g01318	Vitvi05g02178		Vitvi05g02124	Vitvi15g01169	Vitvi18g00596
Vitvi12g00516	Vitvi19g01739	Vitvi04g01285	Vitvi06g00236	Vitvi02g01365		Vitvi09g00264	Vitvi16g01333	Vitvi01g00428
Vitvi13g00784	Vitvi15g00646	Vitvi15g00676	Vitvi06g01377	Vitvi11g00221		Vitvi06g00763	Vitvi17g00722	Vitvi00g00359
Vitvi01g00397	Vitvi18g02302	Vitvi07g02694	Vitvi01g01038	Vitvi02g00220		Vitvi12g00262	Vitvi06g00665	Vitvi12g00117
Vitvi14g01837	Vitvi18g00539	Vitvi15g00953	Vitvi06g01334	Vitvi02g00326		Vitvi05g00403	Vitvi06g00466	Vitvi18g00148
Vitvi02g01479	Vitvi16g01911	Vitvi10g00270	Vitvi16g01413	Vitvi06g00538		Vitvi04g00242	Vitvi11g01144	Vitvi08g00986
Vitvi03g01614	Vitvi10g02053	Vitvi10g00837	Vitvi13g00766	Vitvi04g00391		Vitvi10g01035	Vitvi02g01471	Vitvi04g00283
Vitvi07g01903	Vitvi17g00519	Vitvi05g01540	Vitvi11g00420	Vitvi17g00299		Vitvi13g00330	Vitvi18g02574	Vitvi12g00598
Vitvi06g00134	Vitvi06g00702	Vitvi09g00326	Vitvi19g02197	Vitvi01g01754		Vitvi04g00366	Vitvi16g02074	Vitvi17g01382
Vitvi09g00618	Vitvi18g01620	Vitvi05g00376	Vitvi06g01739	Vitvi16g00782		Vitvi13g02534	Vitvi11g00193	Vitvi12g00209
Vitvi15g00945	Vitvi13g00644	Vitvi00g01105	Vitvi08g01523	Vitvi13g01616		Vitvi09g01012	Vitvi17g00443	Vitvi03g00499
Vitvi01g00694	Vitvi10g00215	Vitvi08g00987	Vitvi13g02058	Vitvi05g00563		Vitvi02g00022	Vitvi12g00319	Vitvi02g00792
Vitvi18g00121	Vitvi15g01117	Vitvi18g00706	Vitvi09g00050	Vitvi10g00107		Vitvi12g00409	Vitvi05g00321	Vitvi06g01546
Vitvi04g00031	Vitvi18g01866	Vitvi15g00813	Vitvi11g01268	Vitvi02g00333		Vitvi15g01565	Vitvi05g02138	Vitvi01g00979
Vitvi17g00350	Vitvi09g00653	Vitvi07g01199	Vitvi11g00148	Vitvi13g00126		Vitvi06g01411	Vitvi18g01105	Vitvi14g00273
Vitvi17g01366	Vitvi09g00876	Vitvi00g00391	Vitvi04g00747	Vitvi00g01910		Vitvi18g02768	Vitvi05g01094	Vitvi10g00630
Vitvi13g00351	Vitvi09g01405	Vitvi15g01118	Vitvi16g00831	Vitvi14g01943		Vitvi11g00071	Vitvi01g00900	Vitvi08g00283
Vitvi04g02192	Vitvi00g01008	Vitvi01g00562	Vitvi18g02824	Vitvi14g01785		Vitvi03g00708	Vitvi07g01340	Vitvi18g00489
Vitvi04g00546	Vitvi08g01298	Vitvi04g00010	Vitvi06g00533	Vitvi08g01875		Vitvi07g00054	Vitvi10g00052	Vitvi00g02176
Vitvi06g01239	Vitvi07g00266	Vitvi07g01806	Vitvi13g02026	Vitvi13g02502		Vitvi01g01748	Vitvi02g01204	Vitvi13g01633
Vitvi08g01762	Vitvi08g02128	Vitvi03g00722	Vitvi11g00724	Vitvi09g00693		Vitvi13g00172	Vitvi16g00970	Vitvi06g01595
Vitvi04g01553	Vitvi14g00508	Vitvi04g01201	Vitvi18g00524	Vitvi18g01380		Vitvi15g01028	Vitvi15g01472	Vitvi18g00013
Vitvi08g02226	Vitvi13g01243	Vitvi03g00358	Vitvi12g02758	Vitvi08g00777		Vitvi14g01754	Vitvi13g00493	Vitvi19g01972
Vitvi06g01036	Vitvi01g01352	Vitvi09g01474	Vitvi18g02014	Vitvi13g00697		Vitvi06g01226	Vitvi07g00472	Vitvi16g01854
Vitvi10g01700	Vitvi01g01785	Vitvi13g00607	Vitvi03g00398	Vitvi07g01946		Vitvi05g00214	Vitvi12g00423	Vitvi15g00507
Vitvi06g01954	Vitvi03g00343	Vitvi07g00002	Vitvi18g00828	Vitvi02g00207		Vitvi13g00161	Vitvi00g00530	Vitvi01g00902
Vitvi17g01104	Vitvi19g00353	Vitvi01g01854	Vitvi03g01815	Vitvi14g00402		Vitvi02g00511	Vitvi01g00243	Vitvi00g01747
Vitvi12g02260	Vitvi14g00992	Vitvi11g00430	Vitvi17g00578	Vitvi11g00506		Vitvi13g00085	Vitvi00g00603	Vitvi12g01467
Vitvi08g01035	Vitvi14g00696	Vitvi06g00278	Vitvi07g00684	Vitvi05g00538		Vitvi13g00183	Vitvi18g01507	Vitvi00g00711
Vitvi02g01653	Vitvi07g01623	Vitvi16g01004	Vitvi00g00096	Vitvi04g00943		Vitvi13g01965	Vitvi12g00520	Vitvi08g01376
Vitvi13g00325	Vitvi15g01144	Vitvi06g00619	Vitvi08g01201	Vitvi13g01355		Vitvi06g01596	Vitvi06g00947	Vitvi05g00309
Vitvi17g00319	Vitvi05g00044	Vitvi11g01416	Vitvi03g00712	Vitvi06g01139		Vitvi16g01144	Vitvi13g01911	Vitvi04g00764
Vitvi11g00601	Vitvi05g01395	Vitvi05g00746	Vitvi11g00581	Vitvi13g00701		Vitvi18g00239	Vitvi01g00658	Vitvi06g00779
Vitvi17g00786	Vitvi13g00207	Vitvi01g00058	Vitvi09g01814	Vitvi01g00250		Vitvi08g01436	Vitvi14g00421	Vitvi06g00666
	Vitvi03g00851	Vitvi16g01171	Vitvi13g02316	Vitvi18g00740		Vitvi07g01906	Vitvi08g01184	Vitvi19g02029
	Vitvi14g00274	Vitvi01g00278	Vitvi08g00207	Vitvi08g01645		Vitvi16g00836	Vitvi12g00099	Vitvi03g00133
	Vitvi04g01464	Vitvi18g01301	Vitvi13g02028	Vitvi07g00075		Vitvi04g01454	Vitvi16g00931	Vitvi08g01656
	Vitvi06g01722	Vitvi15g01251	Vitvi04g01692	Vitvi19g01585		Vitvi15g00690	Vitvi14g01744	Vitvi00g01243
	Vitvi19g00219	Vitvi04g01191	Vitvi17g00815	Vitvi12g00061		Vitvi05g01044	Vitvi04g01224	Vitvi05g00041
	Vitvi06g00394	Vitvi12g02045	Vitvi18g00243	Vitvi04g00505		Vitvi05g01308	Vitvi15g01570	Vitvi01g00784
	Vitvi03g00261	Vitvi04g00614	Vitvi12g02072	Vitvi12g00866		Vitvi19g00557	Vitvi02g01335	Vitvi12g00755
	Vitvi18g00844	Vitvi02g00218	Vitvi01g00653	Vitvi07g00442		Vitvi14g00066	Vitvi01g00497	Vitvi04g00259
	Vitvi04g00119	Vitvi12g01866	Vitvi09g00355	Vitvi11g00543		Vitvi14g00247	Vitvi03g00262	Vitvi01g02099
		Vitvi00g00810	Vitvi08g01587	Vitvi08g02299		Vitvi09g00146	Vitvi05g00247	Vitvi11g01287
		Vitvi15g01098	Vitvi18g00392	Vitvi14g00305		Vitvi03g01388	Vitvi01g00943	Vitvi18g00353
		Vitvi15g00639	Vitvi16g00083	Vitvi19g00479		Vitvi06g00928	Vitvi09g01317	Vitvi07g00114
		Vitvi01g00376	Vitvi08g01597	Vitvi19g00220		Vitvi04g01854	Vitvi13g00747	Vitvi06g00502
		Vitvi18g02381	Vitvi16g01985	Vitvi02g01275		Vitvi18g00137	Vitvi13g00206	Vitvi01g02057
			Vitvi05g00712	Vitvi00g02270		Vitvi19g00008	Vitvi05g01862	Vitvi01g01855
			Vitvi09g02014	Vitvi03g00210		Vitvi07g02188	Vitvi19g00025	Vitvi03g01524
			Vitvi04g00216	Vitvi12g02716		Vitvi15g01019	Vitvi05g00490	Vitvi01g00956
			Vitvi08g01614	Vitvi14g01418		Vitvi08g00233	Vitvi18g00008	Vitvi11g00549
			Vitvi05g00218	Vitvi06g00442		Vitvi18g02408	Vitvi08g02131	Vitvi11g00371
			Vitvi07g02139	Vitvi07g00203		Vitvi14g01317	Vitvi11g01214	Vitvi06g01400
			Vitvi13g00098	Vitvi18g00393		Vitvi01g00958	Vitvi04g00846	Vitvi18g02681
			Vitvi11g00658	Vitvi03g00004		Vitvi02g00340	Vitvi07g01522	Vitvi04g01184
			Vitvi05g00836	Vitvi12g00619		Vitvi08g00835	Vitvi16g01203	Vitvi04g00240
			Vitvi01g01650	Vitvi14g01941		Vitvi06g01489	Vitvi12g00753	Vitvi19g01961
			Vitvi08g01474	Vitvi07g00513		Vitvi12g00774	Vitvi12g02167	Vitvi00g01083
			Vitvi09g00601	Vitvi03g00045		Vitvi16g00878	Vitvi14g01736	Vitvi00g02268
			Vitvi02g00297	Vitvi12g02175		Vitvi01g01979	Vitvi18g00690	Vitvi08g00868
			Vitvi08g01353	Vitvi04g00363		Vitvi06g01383	Vitvi06g00558	Vitvi05g01918
			Vitvi07g00687	Vitvi14g01326		Vitvi08g02331	Vitvi15g00919	Vitvi00g01953
			Vitvi08g01883	Vitvi01g00001		Vitvi01g00291	Vitvi06g00840	Vitvi07g01563
			Vitvi05g00208	Vitvi16g01404		Vitvi14g02997	Vitvi07g00045	Vitvi10g00492
			Vitvi00g01397	Vitvi10g01613		Vitvi16g00137	Vitvi06g01051	Vitvi19g01555
			Vitvi03g01254	Vitvi18g01096		Vitvi03g00175	Vitvi04g00051	Vitvi12g00725
			Vitvi17g01017	Vitvi10g00379		Vitvi12g01624	Vitvi03g00626	Vitvi12g00456
			Vitvi06g00659	Vitvi07g01226		Vitvi19g00909	Vitvi02g00638	Vitvi10g01164
			Vitvi05g00676	Vitvi08g01966		Vitvi08g02368	Vitvi18g00494	Vitvi06g00811
			Vitvi16g00926	Vitvi04g01640		Vitvi07g00177	Vitvi07g01846	Vitvi14g02539
			Vitvi06g01569	Vitvi07g00335		Vitvi06g00344	Vitvi11g00157	Vitvi05g00551
			Vitvi18g01694	Vitvi06g00759		Vitvi12g00060	Vitvi02g00106	Vitvi01g00558
			Vitvi07g02513	Vitvi05g01342		Vitvi00g00769	Vitvi14g00267	Vitvi04g01358
			Vitvi14g01321	Vitvi14g00028		Vitvi07g01731	Vitvi06g01349	Vitvi01g00189
			Vitvi07g00314	Vitvi13g00768		Vitvi03g00557	Vitvi06g01693	Vitvi18g00595
			Vitvi16g00380	Vitvi11g00591		Vitvi12g02409	Vitvi11g00136	Vitvi18g00183
			Vitvi00g01300	Vitvi06g00464		Vitvi10g01835	Vitvi04g01265	Vitvi12g02434
			Vitvi16g00908	Vitvi11g00296		Vitvi12g00533	Vitvi17g00648	Vitvi16g00712
			Vitvi01g00288	Vitvi09g01698		Vitvi19g01896	Vitvi13g01758	Vitvi14g01780
			Vitvi13g01536	Vitvi18g00507		Vitvi16g01418	Vitvi00g00230	Vitvi08g00998
			Vitvi09g00225	Vitvi13g00149		Vitvi03g00054	Vitvi08g01602	Vitvi12g02060
			Vitvi03g00334	Vitvi17g00540		Vitvi03g00569	Vitvi13g00563	Vitvi02g01323
			Vitvi10g00647	Vitvi18g01139		Vitvi08g00910	Vitvi14g01476	Vitvi14g01771
			Vitvi07g01749	Vitvi08g00676		Vitvi06g01061	Vitvi02g00232	Vitvi05g00368
			Vitvi02g01615	Vitvi10g01972		Vitvi03g00227	Vitvi06g00203	Vitvi13g00621
			Vitvi02g00239	Vitvi00g00790		Vitvi02g00915	Vitvi08g01860	Vitvi09g01609
			Vitvi18g00482	Vitvi03g00835		Vitvi01g00770	Vitvi06g01545	Vitvi18g00913
			Vitvi18g00606	Vitvi01g00467		Vitvi11g00309	Vitvi02g00606	Vitvi16g01323
			Vitvi18g02638	Vitvi05g00453		Vitvi04g01585	Vitvi16g02057	Vitvi04g01546
			Vitvi14g01973	Vitvi04g01256		Vitvi19g00038	Vitvi09g00068	Vitvi18g01384
			Vitvi10g00398	Vitvi08g01011		Vitvi15g00763	Vitvi04g00110	Vitvi00g01668
			Vitvi06g01516	Vitvi00g00468		Vitvi18g00431	Vitvi08g01367	Vitvi18g00308
			Vitvi06g00918	Vitvi13g01170		Vitvi19g00140	Vitvi11g00186	Vitvi14g01777
			Vitvi12g02014	Vitvi04g00949		Vitvi12g01976	Vitvi10g00944	Vitvi15g00805
			Vitvi16g01405	Vitvi14g01714		Vitvi08g02147	Vitvi17g00759	Vitvi12g00446
			Vitvi06g00330	Vitvi12g01937		Vitvi01g00443	Vitvi10g00851	Vitvi03g00919
			Vitvi08g02272	Vitvi06g00407		Vitvi01g00860	Vitvi16g01220	Vitvi13g00048
			Vitvi04g00444	Vitvi17g00848		Vitvi12g01815	Vitvi16g00895	Vitvi04g00080
			Vitvi10g01689	Vitvi19g00911		Vitvi05g00212	Vitvi05g00991	Vitvi12g00101
			Vitvi00g00813	Vitvi19g01852		Vitvi03g00315	Vitvi04g01993	Vitvi03g00384
			Vitvi13g02295	Vitvi17g00379		Vitvi05g00811	Vitvi12g02393	Vitvi01g01505
			Vitvi19g00905	Vitvi05g00839		Vitvi05g00795	Vitvi07g00628	Vitvi01g00226
			Vitvi13g01414	Vitvi11g00354		Vitvi05g01500	Vitvi17g00056	Vitvi14g01529
			Vitvi02g00691	Vitvi18g02706		Vitvi19g01479	Vitvi13g00703	Vitvi17g00743
			Vitvi18g00512	Vitvi06g01415		Vitvi17g00100	Vitvi07g01606	Vitvi14g03032
			Vitvi10g00521	Vitvi07g00444		Vitvi10g00602	Vitvi04g00600	Vitvi08g00011
			Vitvi17g00097	Vitvi07g00527		Vitvi01g00441	Vitvi06g00937	Vitvi06g01297
			Vitvi11g00497	Vitvi12g00432		Vitvi14g00284	Vitvi07g01276	Vitvi18g00716
			Vitvi18g01935	Vitvi05g01760		Vitvi19g00768	Vitvi13g01731	Vitvi08g01232
			Vitvi13g01861	Vitvi18g02360		Vitvi04g00369	Vitvi12g02057	Vitvi07g00515
			Vitvi10g00154	Vitvi18g00812		Vitvi12g00475	Vitvi06g01169	Vitvi06g01321
			Vitvi01g02268	Vitvi03g00308		Vitvi06g00396	Vitvi07g01113	Vitvi06g00680
			Vitvi13g01660	Vitvi12g02031		Vitvi09g00017		Vitvi07g01861
			Vitvi06g00544	Vitvi13g02047		Vitvi14g02558		Vitvi02g00314
			Vitvi09g00284	Vitvi05g01687		Vitvi03g00023
			Vitvi17g00356	Vitvi04g00516		Vitvi07g02246
			Vitvi01g00354	Vitvi18g00929		Vitvi17g00284
			Vitvi18g02965	Vitvi07g01693		Vitvi02g01355
			Vitvi05g01560	Vitvi09g00044		Vitvi01g00337
			Vitvi19g01533	Vitvi11g00343		Vitvi03g00253
			Vitvi07g00017	Vitvi10g01037		Vitvi04g00153
			Vitvi01g01932	Vitvi14g00237		Vitvi05g02273
			Vitvi10g00223	Vitvi07g01673		Vitvi08g00883
			Vitvi14g01517	Vitvi08g01692		Vitvi17g00874
			Vitvi02g01640	Vitvi11g01209		Vitvi07g00787
			Vitvi18g02346	Vitvi16g01210		Vitvi06g01166
			Vitvi05g00866	Vitvi06g00595		Vitvi00g00503
			Vitvi17g00085	Vitvi13g00282		Vitvi08g02383
			Vitvi07g01644	Vitvi10g01941		Vitvi14g02491
			Vitvi11g00611	Vitvi14g01290		Vitvi18g01238
			Vitvi09g01273	Vitvi00g00536		Vitvi16g01078
			Vitvi08g02205	Vitvi02g00798		Vitvi06g01033
			Vitvi18g02625	Vitvi00g00959		Vitvi13g00536
			Vitvi18g00603	Vitvi14g00081		Vitvi19g00680
			Vitvi14g00920	Vitvi01g00417		Vitvi13g00230
			Vitvi12g00306	Vitvi03g01483		Vitvi05g01362
			Vitvi18g02559	Vitvi10g01837		Vitvi19g01793
			Vitvi01g00090	Vitvi02g00139		Vitvi17g00407
			Vitvi11g00109	Vitvi13g00637		Vitvi05g00266
			Vitvi01g01651	Vitvi14g00803		Vitvi13g01964
			Vitvi17g00116	Vitvi13g01823		Vitvi15g00595
			Vitvi19g00501	Vitvi18g00331		Vitvi19g01977
			Vitvi12g00121	Vitvi08g01616		Vitvi10g00409
			Vitvi04g02173	Vitvi10g00416		Vitvi02g01450
			Vitvi13g02504	Vitvi19g01805		Vitvi12g00443
			Vitvi07g00317	Vitvi12g00868		Vitvi15g01069
			Vitvi19g00908	Vitvi10g01213		Vitvi00g01215
			Vitvi08g01221	Vitvi03g00088		Vitvi14g01507
			Vitvi19g01284	Vitvi07g01710		Vitvi15g00938
			Vitvi14g00008	Vitvi05g00672		Vitvi04g00289
			Vitvi11g01176	Vitvi09g00487		Vitvi07g00521
			Vitvi16g01214	Vitvi06g00399		Vitvi04g00321
			Vitvi07g01502	Vitvi14g02987		Vitvi11g00052
			Vitvi06g01481	Vitvi01g01629		Vitvi07g00040
			Vitvi08g01887	Vitvi10g00127		Vitvi14g01953
			Vitvi10g00128	Vitvi10g01434		Vitvi13g00390
			Vitvi06g00342	Vitvi08g00999		Vitvi19g00082
			Vitvi11g00547	Vitvi12g00420		Vitvi14g01806
			Vitvi17g00313	Vitvi07g00581		Vitvi08g00019
			Vitvi01g01476	Vitvi12g01684		Vitvi06g00517
			Vitvi00g01792	Vitvi18g00230		Vitvi08g01738
			Vitvi08g01641	Vitvi10g00519		Vitvi06g01594
			Vitvi18g00412	Vitvi04g00481		Vitvi11g01235
			Vitvi08g01790	Vitvi14g01970		Vitvi11g00099
			Vitvi18g00144	Vitvi19g01911		Vitvi06g00761
			Vitvi00g02041	Vitvi12g01998		Vitvi17g00920
			Vitvi13g00289	Vitvi06g01467		Vitvi07g01139
			Vitvi07g00311	Vitvi10g01935		Vitvi19g00404
			Vitvi12g00447	Vitvi17g00262		Vitvi10g00564
			Vitvi04g00871	Vitvi14g01696		Vitvi06g00423
			Vitvi06g00181	Vitvi07g00721		Vitvi05g00083
			Vitvi04g00178	Vitvi08g00829		Vitvi05g01633
			Vitvi01g00523	Vitvi12g01613		Vitvi07g00505
			Vitvi06g00801	Vitvi16g01321		Vitvi03g00122
			Vitvi15g00864	Vitvi07g02028		Vitvi04g01863
			Vitvi01g00478	Vitvi16g01233		Vitvi18g00687
			Vitvi06g00583	Vitvi18g00643		Vitvi12g02022
			Vitvi01g00595	Vitvi16g01398		Vitvi01g01376
			Vitvi11g00990	Vitvi05g02271		Vitvi08g01617
			Vitvi01g00327	Vitvi13g00069		Vitvi18g00768
			Vitvi17g00598	Vitvi04g01723		Vitvi08g01075
			Vitvi04g01483	Vitvi18g00115		Vitvi19g00210
			Vitvi07g01573	Vitvi03g00728		Vitvi07g01898
			Vitvi15g01097	Vitvi17g00022		Vitvi06g00405
			Vitvi04g01540	Vitvi08g01149		Vitvi08g01295
			Vitvi06g01427	Vitvi08g00885		Vitvi14g01511
			Vitvi17g00695	Vitvi12g02136		Vitvi13g01760
			Vitvi00g00519	Vitvi15g00764		Vitvi08g00791
			Vitvi18g02488	Vitvi15g00731		Vitvi02g00680
			Vitvi08g01366	Vitvi05g00448		Vitvi05g00519
			Vitvi09g00793	Vitvi15g00531		Vitvi10g00524
			Vitvi07g00142	Vitvi07g01503		Vitvi10g00246
			Vitvi07g00169	Vitvi18g00580		Vitvi17g00565
			Vitvi13g01833	Vitvi03g00349		Vitvi10g00395
			Vitvi18g02604	Vitvi02g00972		Vitvi09g00083
			Vitvi06g00579	Vitvi05g00092		Vitvi18g00731
			Vitvi16g01074	Vitvi14g00233		Vitvi05g00783
			Vitvi19g00775	Vitvi09g01459		Vitvi09g00183
			Vitvi18g01015	Vitvi11g00550		Vitvi14g02946
			Vitvi01g00103	Vitvi15g00554		Vitvi04g01806
			Vitvi13g02193	Vitvi05g01551		Vitvi10g00481
			Vitvi18g02777	Vitvi13g01670		Vitvi14g01357
			Vitvi03g00849	Vitvi05g00858		Vitvi12g00717
			Vitvi07g01425	Vitvi07g02529		Vitvi04g01243
			Vitvi11g00927	Vitvi04g01257		Vitvi09g01351
			Vitvi17g00802	Vitvi07g00507		Vitvi16g02079
			Vitvi13g00158	Vitvi02g00080		Vitvi14g00189
			Vitvi04g01432	Vitvi04g01024		Vitvi01g01808
			Vitvi03g00426	Vitvi01g00717		Vitvi12g00231
			Vitvi01g00932	Vitvi18g02375		Vitvi18g00281
			Vitvi04g02101	Vitvi19g01666		Vitvi03g00475
			Vitvi14g01684	Vitvi18g00534		Vitvi17g01511
			Vitvi02g00704	Vitvi14g00736		Vitvi03g00735
			Vitvi11g01282	Vitvi13g01640		Vitvi12g02309
			Vitvi19g00568	Vitvi05g01777		Vitvi06g01476
			Vitvi19g01869	Vitvi06g01536		Vitvi05g00279
			Vitvi06g00561	Vitvi14g01405		Vitvi01g00639
			Vitvi04g00658	Vitvi12g02442		Vitvi01g01805
			Vitvi14g01604	Vitvi18g00556		Vitvi08g01384
			Vitvi09g00300	Vitvi05g00340		Vitvi18g00796
			Vitvi15g01049	Vitvi06g01268		Vitvi18g00867
			Vitvi18g00851	Vitvi06g01418		Vitvi09g00558
			Vitvi18g00454	Vitvi04g00334		Vitvi06g00607
			Vitvi15g00901	Vitvi18g01861		Vitvi02g00211
			Vitvi07g00705	Vitvi09g01408		Vitvi01g00554
			Vitvi17g00096	Vitvi07g00565		Vitvi08g01853
			Vitvi11g00786	Vitvi13g01384		Vitvi02g00235
			Vitvi18g00940	Vitvi01g01289		Vitvi07g01793
			Vitvi00g00533	Vitvi07g01947		Vitvi07g01739
			Vitvi19g00930	Vitvi11g00748		Vitvi01g00589
			Vitvi08g01890	Vitvi19g00148		Vitvi13g01916
			Vitvi07g02198	Vitvi19g00305		Vitvi01g01799
			Vitvi15g01034	Vitvi17g01351		Vitvi16g01561
			Vitvi05g00736	Vitvi07g01641		Vitvi07g01893
			Vitvi12g02498	Vitvi12g02044		Vitvi02g00147
			Vitvi17g00084	Vitvi00g01815		Vitvi15g00459
			Vitvi17g00325	Vitvi05g00147		Vitvi09g00512
			Vitvi04g01406	Vitvi10g00577		Vitvi03g00721
			Vitvi11g00542	Vitvi13g00218		Vitvi18g00293
			Vitvi06g00489	Vitvi04g00908		Vitvi07g00690
			Vitvi18g00348	Vitvi08g00797		Vitvi18g02146
			Vitvi07g01830	Vitvi04g01327		Vitvi01g00347
			Vitvi01g00035	Vitvi03g01406		Vitvi15g00424
			Vitvi05g01120	Vitvi18g00313		Vitvi18g00962
			Vitvi18g00815	Vitvi03g00041		Vitvi08g01454
			Vitvi18g02732	Vitvi00g02033		Vitvi00g00987
			Vitvi07g00265	Vitvi14g01715		Vitvi01g00532
			Vitvi04g01604	Vitvi18g00359		Vitvi12g00037
			Vitvi01g00169	Vitvi08g01125		Vitvi04g00223
			Vitvi16g01289	Vitvi18g03050		Vitvi07g01275
			Vitvi18g00850	Vitvi19g00139		Vitvi04g00009
			Vitvi02g00669	Vitvi16g01316		Vitvi17g00533
			Vitvi16g00929	Vitvi04g01750		Vitvi05g02019
			Vitvi04g01617	Vitvi07g00409		Vitvi07g02073
			Vitvi14g01763	Vitvi07g00162		Vitvi04g00342
			Vitvi08g01377	Vitvi12g00029		Vitvi18g00051
			Vitvi08g00188	Vitvi14g01287		Vitvi05g01375
			Vitvi14g01394	Vitvi11g00493		Vitvi15g01673
			Vitvi04g00620	Vitvi18g00991		Vitvi18g00445
			Vitvi19g01005	Vitvi08g01245		Vitvi15g00396
			Vitvi18g00010	Vitvi01g02070		Vitvi14g00742
			Vitvi13g01898	Vitvi04g00044		Vitvi01g02265
			Vitvi19g01748	Vitvi10g01772		Vitvi14g00041
			Vitvi18g01135	Vitvi09g00204		Vitvi07g00667
			Vitvi05g00150	Vitvi11g00811		Vitvi05g00062
			Vitvi06g01608	Vitvi08g00912		Vitvi10g00678
			Vitvi06g00772	Vitvi18g00399		Vitvi09g00340
			Vitvi14g01488	Vitvi07g00175		Vitvi02g00288
			Vitvi08g01285	Vitvi19g01349		Vitvi14g00434
			Vitvi17g00975	Vitvi09g00019		Vitvi03g00545
			Vitvi06g00460	Vitvi07g02201		Vitvi13g00309
			Vitvi19g00322	Vitvi04g01320		Vitvi10g00164
			Vitvi11g00270	Vitvi01g00178		Vitvi05g00616
			Vitvi09g00352	Vitvi17g00733		Vitvi18g01022
			Vitvi11g00574	Vitvi00g02167		Vitvi06g00047
			Vitvi04g01775	Vitvi18g01170		Vitvi02g00327
			Vitvi09g00981	Vitvi15g00976		Vitvi18g00520
			Vitvi01g00652	Vitvi18g00093		Vitvi11g00048
			Vitvi08g01140	Vitvi07g02616		Vitvi11g00083
			Vitvi14g01985	Vitvi14g01533		Vitvi07g02691
			Vitvi10g00079	Vitvi18g01214		Vitvi03g00537
			Vitvi00g01866	Vitvi07g00312		Vitvi12g00315
			Vitvi17g01535	Vitvi19g00371		Vitvi10g00249
			Vitvi11g00556	Vitvi12g00591		Vitvi02g00348
			Vitvi05g01061	Vitvi05g01401		Vitvi03g00542
			Vitvi02g01286	Vitvi05g00130		Vitvi09g00147
			Vitvi00g01868	Vitvi11g00667		Vitvi06g00383
			Vitvi07g02140	Vitvi19g01894		Vitvi07g00441
			Vitvi17g00905	Vitvi15g00827		Vitvi14g00338
			Vitvi15g01555	Vitvi07g01295		Vitvi18g01056
			Vitvi12g00494	Vitvi00g01384		Vitvi08g01627
			Vitvi08g01910	Vitvi15g00974		Vitvi10g00870
			Vitvi06g00687	Vitvi13g02189		Vitvi12g01813
			Vitvi08g00667	Vitvi05g00573		Vitvi05g00237
			Vitvi07g01768	Vitvi12g00345		Vitvi08g02401
			Vitvi07g00131	Vitvi18g01106		Vitvi10g01505
			Vitvi07g00320	Vitvi12g00038		Vitvi07g00213
			Vitvi01g00238	Vitvi15g00600		Vitvi06g01658
			Vitvi18g00485	Vitvi14g01456		Vitvi11g01491
			Vitvi12g00236	Vitvi01g00390		Vitvi11g01228
			Vitvi11g00555	Vitvi04g01558		Vitvi10g00565
			Vitvi05g00357	Vitvi01g01400		Vitvi14g00821
			Vitvi06g00564	Vitvi07g00697		Vitvi12g01115
			Vitvi12g00120	Vitvi11g00223		Vitvi13g00179
			Vitvi07g00217	Vitvi19g01776		Vitvi18g00999
			Vitvi10g00643	Vitvi11g01467		Vitvi12g00722
			Vitvi14g00800	Vitvi03g00061		Vitvi15g00620
			Vitvi11g00331	Vitvi04g01705		Vitvi06g00447
			Vitvi11g00080	Vitvi06g00725		Vitvi14g00560
			Vitvi03g00247	Vitvi06g01585		Vitvi07g02538
			Vitvi08g00243	Vitvi18g00852		Vitvi11g00275
			Vitvi13g00242	Vitvi10g01075		Vitvi12g00193
			Vitvi01g00421	Vitvi04g01689		Vitvi09g01600
			Vitvi06g00854	Vitvi02g00785		Vitvi14g00323
			Vitvi05g01980	Vitvi06g00898		Vitvi03g00124
			Vitvi07g00135	Vitvi08g01835		Vitvi11g00247
			Vitvi11g00425	Vitvi13g00277		Vitvi08g01904
			Vitvi11g00229	Vitvi08g02407		Vitvi10g01552
			Vitvi04g00522	Vitvi07g01851		Vitvi12g01968
			Vitvi09g00988	Vitvi12g00045		Vitvi19g01661
			Vitvi08g01143	Vitvi01g00328		Vitvi18g00158
			Vitvi06g01633	Vitvi19g01986		Vitvi11g00488
			Vitvi18g00645	Vitvi10g00328		Vitvi11g00599
			Vitvi04g00173	Vitvi08g01208		Vitvi05g01276
			Vitvi11g01429	Vitvi08g01871		Vitvi12g01553
			Vitvi06g00484	Vitvi07g00172		Vitvi03g00311
			Vitvi06g01283	Vitvi05g01874		Vitvi02g00241
			Vitvi05g00650	Vitvi14g01463		Vitvi15g00048
			Vitvi13g00431	Vitvi07g02049		Vitvi14g02474
			Vitvi10g00644	Vitvi13g01022		Vitvi09g01736
			Vitvi17g00640	Vitvi08g00271		Vitvi01g00241
			Vitvi07g01829	Vitvi07g01966		Vitvi03g01391
			Vitvi05g01963	Vitvi06g01395		Vitvi08g01897
			Vitvi18g00561	Vitvi11g00426		Vitvi06g00783
			Vitvi02g00417	Vitvi04g00464		Vitvi09g00356
			Vitvi11g01392	Vitvi08g01459		Vitvi19g00291
			Vitvi16g01127	Vitvi01g00111		Vitvi08g01644
			Vitvi17g00441	Vitvi11g00194		Vitvi18g00955
			Vitvi14g02422	Vitvi01g00488		Vitvi09g00328
			Vitvi08g01756	Vitvi07g00414		Vitvi02g00390
			Vitvi19g00178	Vitvi08g01256		Vitvi18g02589
			Vitvi12g00517	Vitvi19g01774		Vitvi13g00716
			Vitvi10g00219	Vitvi17g00385		Vitvi15g01030
			Vitvi11g00651	Vitvi08g01492		Vitvi08g01231
			Vitvi05g01756	Vitvi10g00040		Vitvi14g00277
			Vitvi14g02046	Vitvi09g00520		Vitvi08g01543
			Vitvi00g00897	Vitvi17g00452		Vitvi03g00215
			Vitvi01g00199	Vitvi16g01197		Vitvi11g00730
			Vitvi05g02100	Vitvi06g01070		Vitvi05g00169
			Vitvi06g01744	Vitvi07g00270		Vitvi04g00761
			Vitvi18g02657	Vitvi06g00746		Vitvi11g00838
			Vitvi12g02405	Vitvi02g00677		Vitvi18g00598
			Vitvi08g02333	Vitvi07g01054		Vitvi18g01120
			Vitvi14g00119	Vitvi14g01934		Vitvi01g00745
			Vitvi00g01783	Vitvi01g00269		Vitvi08g01386
			Vitvi10g00440	Vitvi07g00197		Vitvi11g00788
			Vitvi18g01427	Vitvi13g01481		Vitvi17g00390
			Vitvi11g00397	Vitvi14g01895		Vitvi16g00165
			Vitvi00g01898	Vitvi04g02094		Vitvi12g01924
			Vitvi09g00214	Vitvi01g00649		Vitvi03g01621
			Vitvi13g00640	Vitvi01g01827		Vitvi10g01970
			Vitvi01g01026	Vitvi08g02185		Vitvi09g02008
			Vitvi15g01027	Vitvi05g00258		Vitvi13g01682
			Vitvi10g00614	Vitvi18g01028		Vitvi02g00334
			Vitvi05g01115	Vitvi11g00723		Vitvi10g00543
			Vitvi06g00657	Vitvi05g01223		Vitvi09g00006
			Vitvi05g01334	Vitvi07g01865		Vitvi06g00064
			Vitvi13g00628	Vitvi16g00891		Vitvi04g00496
			Vitvi05g00837	Vitvi17g01034		Vitvi07g01298
			Vitvi00g00999	Vitvi03g00231		Vitvi13g00905
			Vitvi02g01158	Vitvi07g01816		Vitvi14g02641
			Vitvi05g00138	Vitvi09g01383		Vitvi19g00264
			Vitvi12g00646	Vitvi07g01494		Vitvi08g01556
			Vitvi15g01048	Vitvi18g00695		Vitvi12g00482
			Vitvi04g01128	Vitvi11g00414		Vitvi10g00122
			Vitvi07g00736	Vitvi13g02565		Vitvi19g00609
			Vitvi12g02404	Vitvi05g01170		Vitvi02g00175
			Vitvi10g01759	Vitvi01g00937		Vitvi06g00125
			Vitvi01g01892	Vitvi02g00554		Vitvi04g01222
			Vitvi17g00900	Vitvi06g00580		Vitvi08g01342
			Vitvi17g00683	Vitvi03g00631		Vitvi02g01486
			Vitvi04g00567	Vitvi18g01687		Vitvi03g01127
			Vitvi08g01155	Vitvi03g00600		Vitvi12g00280
			Vitvi04g00268	Vitvi04g01433		Vitvi06g01362
			Vitvi04g00387	Vitvi17g00141		Vitvi07g00411
			Vitvi14g01762	Vitvi18g00540		Vitvi11g00686
			Vitvi05g01348	Vitvi04g00320		Vitvi01g00059
			Vitvi05g00054	Vitvi07g00302		Vitvi14g00433
			Vitvi14g00271	Vitvi18g01020		Vitvi08g00903
			Vitvi12g00519	Vitvi14g01666		Vitvi10g01894
			Vitvi13g00157	Vitvi05g00391		Vitvi07g00174
			Vitvi10g01757	Vitvi13g00083		Vitvi07g01683
			Vitvi08g00061	Vitvi18g00015		Vitvi09g00517
			Vitvi19g00064	Vitvi05g00302		Vitvi07g02309
			Vitvi08g01629	Vitvi13g00294		Vitvi17g00615
			Vitvi00g00557	Vitvi08g01525		Vitvi14g01424
			Vitvi17g00701	Vitvi12g00313		Vitvi18g01037
			Vitvi02g00572	Vitvi06g00956		Vitvi10g01666
			Vitvi01g01666	Vitvi10g00225		Vitvi05g00160
			Vitvi07g00423	Vitvi10g00470		Vitvi00g00838
			Vitvi04g01368	Vitvi10g00778		Vitvi19g00655
			Vitvi04g00388	Vitvi08g01233		Vitvi09g00817
			Vitvi03g00304	Vitvi13g02282		Vitvi19g00462
			Vitvi15g00910	Vitvi14g00266		Vitvi11g00243
			Vitvi15g01426	Vitvi09g01220		Vitvi18g00634
			Vitvi04g00257	Vitvi04g01577		Vitvi13g00276
			Vitvi09g01694	Vitvi17g00522		Vitvi08g01189
			Vitvi01g01299	Vitvi14g00327		Vitvi03g00548
			Vitvi17g00614	Vitvi18g00252		Vitvi18g01223
			Vitvi08g01502	Vitvi09g00060		Vitvi04g00471
			Vitvi19g01897	Vitvi19g00441		Vitvi14g03020
			Vitvi12g00048	Vitvi08g00112		Vitvi15g01178
			Vitvi18g00721	Vitvi01g00924		Vitvi18g02028
			Vitvi17g00916	Vitvi00g01327		Vitvi14g01926
			Vitvi07g00046	Vitvi18g01113		Vitvi04g00071
			Vitvi10g00349	Vitvi14g01362		Vitvi01g00050
			Vitvi11g00330	Vitvi05g00518		Vitvi04g00164
			Vitvi07g00563	Vitvi05g00301		Vitvi08g01397
			Vitvi05g00464	Vitvi09g00312		Vitvi01g00663
			Vitvi18g02526	Vitvi14g01748		Vitvi00g01003
			Vitvi16g00182	Vitvi16g00150		Vitvi18g02570
			Vitvi17g00856	Vitvi19g00217		Vitvi13g01749
			Vitvi18g00969	Vitvi07g00930		Vitvi05g00505
			Vitvi05g02116	Vitvi13g00573		Vitvi11g00040
			Vitvi04g00301	Vitvi07g01347		Vitvi12g00062
			Vitvi08g01568	Vitvi06g00696		Vitvi18g00421
			Vitvi05g00101	Vitvi08g00223		Vitvi14g00974
			Vitvi01g00898	Vitvi18g00809		Vitvi14g00069
			Vitvi02g00802	Vitvi12g01981		Vitvi17g00649
			Vitvi12g01820	Vitvi14g00431		Vitvi11g00417
			Vitvi15g00564	Vitvi01g00116		Vitvi14g01557
			Vitvi07g00286	Vitvi04g01559		Vitvi13g01728
			Vitvi04g00845	Vitvi04g01743		Vitvi18g01124
			Vitvi14g01760	Vitvi05g01489		Vitvi03g00785
			Vitvi06g00775	Vitvi01g01040		Vitvi12g00092
			Vitvi14g00155	Vitvi04g01545		Vitvi18g00161
			Vitvi19g01872	Vitvi00g01772		Vitvi05g01860
			Vitvi13g01897	Vitvi08g02003		Vitvi17g00217
			Vitvi12g00474	Vitvi18g00188		Vitvi14g01212
			Vitvi05g02044	Vitvi16g00190		Vitvi18g01541
			Vitvi14g01481	Vitvi18g00114		Vitvi05g00136
			Vitvi07g00355	Vitvi04g01488		Vitvi13g00706
			Vitvi18g00341	Vitvi07g01028		Vitvi02g00248
			Vitvi03g00564	Vitvi01g00447		Vitvi13g00292
			Vitvi01g00509	Vitvi18g00240		Vitvi12g02454
			Vitvi09g01456	Vitvi18g01081		Vitvi17g00645
			Vitvi01g00803	Vitvi12g01657		Vitvi08g00643
			Vitvi17g00727	Vitvi06g01786		Vitvi15g00928
			Vitvi02g01261	Vitvi03g01158		Vitvi18g00521
			Vitvi00g00524	Vitvi17g00027		Vitvi14g00445
			Vitvi04g02190	Vitvi13g00530		Vitvi08g01702
			Vitvi11g00561	Vitvi14g00432		Vitvi19g02016
			Vitvi01g00330	Vitvi01g00361		Vitvi01g01640
			Vitvi16g01018	Vitvi08g01124		Vitvi15g00537
			Vitvi12g00752	Vitvi05g01360		Vitvi18g01628
			Vitvi07g00792	Vitvi15g00829		Vitvi04g00890
			Vitvi04g01551	Vitvi12g00534		Vitvi04g00501
			Vitvi14g02476	Vitvi06g01266		Vitvi09g01388
			Vitvi03g01138	Vitvi05g00564		Vitvi08g00235
			Vitvi19g00907	Vitvi10g01339		Vitvi04g00932
			Vitvi13g00215	Vitvi03g00324		Vitvi11g00451
			Vitvi02g01395	Vitvi04g01880		Vitvi15g00526
			Vitvi05g01916	Vitvi15g00772		Vitvi12g00633
			Vitvi08g02167	Vitvi13g01650		Vitvi14g01821
			Vitvi15g01459	Vitvi14g01866		Vitvi05g01080
			Vitvi05g00451	Vitvi08g01817		Vitvi17g00031
			Vitvi06g01537	Vitvi08g00282		Vitvi04g01267
			Vitvi03g00335	Vitvi07g01566		Vitvi06g00495
			Vitvi03g01085	Vitvi18g01970		Vitvi01g00735
			Vitvi05g00624	Vitvi19g00588		Vitvi10g01644
			Vitvi17g00178	Vitvi18g00318		Vitvi19g00564
			Vitvi01g00444	Vitvi08g01008		Vitvi04g01641
			Vitvi12g02385	Vitvi11g01192		Vitvi09g00038
			Vitvi03g00718	Vitvi13g00190		Vitvi07g00465
			Vitvi16g01412	Vitvi09g00430		Vitvi16g00671
			Vitvi09g01373	Vitvi03g00042		Vitvi16g00875
			Vitvi04g00555	Vitvi05g01698		Vitvi14g01782
			Vitvi04g00256	Vitvi06g00767		Vitvi09g00322
			Vitvi07g02138	Vitvi05g00872		Vitvi01g01021
			Vitvi13g01755	Vitvi09g00630		Vitvi09g00271
			Vitvi14g00019	Vitvi02g00594		Vitvi02g00120
			Vitvi19g00031	Vitvi18g00531		Vitvi14g01535
			Vitvi16g00311	Vitvi08g02186		Vitvi04g00538
			Vitvi18g02742	Vitvi03g01600		Vitvi16g02087
			Vitvi10g00251	Vitvi14g00194		Vitvi12g00082
			Vitvi06g00224	Vitvi14g00478		Vitvi19g01464
			Vitvi04g00494	Vitvi08g01917		Vitvi09g01297
			Vitvi14g00035	Vitvi01g00025		Vitvi07g00579
			Vitvi04g01530	Vitvi13g00656		Vitvi07g01777
			Vitvi09g00985	Vitvi14g00122		Vitvi09g00629
			Vitvi04g01194	Vitvi16g01089		Vitvi05g01492
			Vitvi03g00527	Vitvi06g00298		Vitvi07g01460
			Vitvi07g00159	Vitvi07g01685		Vitvi14g01272
			Vitvi05g01584	Vitvi04g01249		Vitvi08g01287
			Vitvi13g01398	Vitvi05g00891		Vitvi14g02435
			Vitvi10g00485	Vitvi05g01347		Vitvi04g00836
			Vitvi07g01242	Vitvi14g00178		Vitvi07g00186
			Vitvi05g00260	Vitvi19g00662		Vitvi16g00627
			Vitvi05g00857	Vitvi08g00053		Vitvi08g01432
			Vitvi19g02257	Vitvi03g00265		Vitvi02g00649
			Vitvi02g00739	Vitvi10g00483		Vitvi04g01156
			Vitvi06g01092	Vitvi09g00004		Vitvi03g01433
			Vitvi14g02478	Vitvi18g01177		Vitvi02g00118
			Vitvi13g01254	Vitvi18g00146		Vitvi10g01915
			Vitvi02g00180	Vitvi13g01992		Vitvi05g00541
			Vitvi15g00997	Vitvi12g00264		Vitvi07g01921
			Vitvi13g01237	Vitvi14g01817		Vitvi12g02062
			Vitvi07g01607	Vitvi12g00056		Vitvi09g00331
			Vitvi13g00409	Vitvi19g00231		Vitvi14g01611
			Vitvi13g02453	Vitvi01g00224		Vitvi16g01160
			Vitvi07g00303	Vitvi05g00796		Vitvi07g02613
			Vitvi09g01306	Vitvi05g00626		Vitvi13g00082
			Vitvi01g00432	Vitvi07g01408		Vitvi09g00282
			Vitvi16g00956	Vitvi15g01056		Vitvi13g01855
			Vitvi00g00935	Vitvi03g00667		Vitvi19g00200
			Vitvi15g01113	Vitvi14g01964		Vitvi12g00292
			Vitvi17g00807	Vitvi14g01820		Vitvi08g01327
			Vitvi10g01497	Vitvi15g00584		Vitvi18g00034
			Vitvi02g01329	Vitvi13g00790		Vitvi08g01731
			Vitvi18g01666	Vitvi17g00942		Vitvi08g00274
			Vitvi19g01878	Vitvi02g01276		Vitvi15g01078
			Vitvi07g00171	Vitvi04g01330		Vitvi18g00006
			Vitvi16g00076	Vitvi13g01610		Vitvi04g01783
			Vitvi17g00036	Vitvi15g00946		Vitvi18g00283
			Vitvi06g00454	Vitvi12g01674		Vitvi00g00976
			Vitvi07g02045	Vitvi17g00124		Vitvi18g00707
			Vitvi07g00185	Vitvi01g01621		Vitvi14g00059
			Vitvi18g00177	Vitvi13g00136		Vitvi11g00565
			Vitvi11g01505	Vitvi11g00692		Vitvi01g00258
			Vitvi01g01859	Vitvi04g00219		Vitvi19g00147
			Vitvi19g00256	Vitvi13g01817		Vitvi10g00026
			Vitvi03g01574	Vitvi16g01226		Vitvi04g00281
			Vitvi18g01174	Vitvi18g00597		Vitvi18g00499
			Vitvi18g00044	Vitvi00g01051		Vitvi01g01169
			Vitvi13g00273	Vitvi09g00441		Vitvi08g00662
			Vitvi16g01330	Vitvi08g00216		Vitvi18g00529
			Vitvi13g01729	Vitvi01g00146		Vitvi02g00393
			Vitvi17g00019	Vitvi02g00159		Vitvi03g00009
			Vitvi18g00398	Vitvi05g01185		Vitvi11g00145
			Vitvi06g00488	Vitvi13g00873		Vitvi15g00716
			Vitvi16g01415	Vitvi19g00317		Vitvi02g00726
			Vitvi11g00091	Vitvi08g01012		Vitvi06g00417
			Vitvi06g00347	Vitvi05g00063		Vitvi11g01146
			Vitvi18g01102	Vitvi19g00694		Vitvi12g00627
			Vitvi04g01691	Vitvi06g01084		Vitvi11g01208
			Vitvi07g01662	Vitvi15g00014		Vitvi05g00312
			Vitvi01g00106	Vitvi07g01858		Vitvi01g00864
			Vitvi16g01916	Vitvi04g01986		Vitvi04g00166
			Vitvi11g00135	Vitvi02g00367		Vitvi04g00361
			Vitvi13g00073	Vitvi18g00488		Vitvi07g00064
			Vitvi14g01602	Vitvi06g01527		Vitvi11g00249
			Vitvi03g00170	Vitvi13g00315		Vitvi18g02761
			Vitvi02g00795	Vitvi14g00382		Vitvi02g00293
			Vitvi14g00569	Vitvi12g00754		Vitvi08g00820
			Vitvi08g00950	Vitvi10g00835		Vitvi12g00202
			Vitvi04g01448	Vitvi11g00104		Vitvi13g01576
			Vitvi10g00136	Vitvi04g00150		Vitvi15g00463
			Vitvi11g00272	Vitvi06g00979		Vitvi07g02364
			Vitvi07g02211	Vitvi00g01483		Vitvi01g00867
			Vitvi18g02740	Vitvi18g00088		Vitvi15g00457
			Vitvi15g01080	Vitvi07g00199		Vitvi04g00232
			Vitvi05g01324	Vitvi19g01655		Vitvi03g00185
			Vitvi09g00627	Vitvi08g02308		Vitvi04g01318
			Vitvi14g01526	Vitvi05g00556		Vitvi18g01544
			Vitvi11g00694	Vitvi12g01897		Vitvi04g01390
			Vitvi15g00573	Vitvi01g01704		Vitvi12g00493
			Vitvi03g00492	Vitvi05g00174		Vitvi00g00472
			Vitvi08g00939	Vitvi12g02033		Vitvi14g03025
			Vitvi10g00886	Vitvi05g02021		Vitvi05g00454
			Vitvi11g00019	Vitvi07g00609		Vitvi05g00476
			Vitvi19g00740	Vitvi09g00345		Vitvi08g01360
			Vitvi10g00717	Vitvi13g00348		Vitvi07g01439
			Vitvi19g00615	Vitvi13g01488		Vitvi18g01431
			Vitvi18g01226	Vitvi07g02053		Vitvi18g01735
			Vitvi17g00959	Vitvi01g00119		Vitvi12g00631
			Vitvi12g02122	Vitvi07g00463		Vitvi18g00659
			Vitvi09g00277	Vitvi01g00023		Vitvi01g00801
			Vitvi11g00582	Vitvi18g01557		Vitvi06g00256
			Vitvi08g02244	Vitvi11g00164		Vitvi12g00219
			Vitvi12g00071	Vitvi13g01244		Vitvi05g00775
			Vitvi01g00303	Vitvi17g00155		Vitvi12g00586
			Vitvi04g00482	Vitvi08g01829		Vitvi01g00280
			Vitvi05g00413	Vitvi14g01452		Vitvi19g00023
			Vitvi01g01529	Vitvi18g00622		Vitvi19g00552
			Vitvi05g00112	Vitvi07g00682		Vitvi04g01189
			Vitvi09g01684	Vitvi18g00216		Vitvi07g00524
			Vitvi14g00039	Vitvi11g00359		Vitvi13g00139
			Vitvi11g01567	Vitvi07g01897		Vitvi05g00254
			Vitvi03g01080	Vitvi12g01863		Vitvi03g01562
			Vitvi03g01371	Vitvi13g01113		Vitvi13g01298
			Vitvi10g00767	Vitvi08g02164		Vitvi10g00797
			Vitvi15g01053	Vitvi02g00129		Vitvi14g01449
			Vitvi15g00785	Vitvi04g01182		Vitvi09g00712
			Vitvi16g01066	Vitvi09g01749		Vitvi08g01313
			Vitvi05g00986	Vitvi00g00573		Vitvi14g01247
			Vitvi06g00248	Vitvi01g00028		Vitvi03g00675
			Vitvi14g01005	Vitvi18g00601		Vitvi07g00178
			Vitvi17g00630	Vitvi11g00620		Vitvi14g00163
			Vitvi11g00588	Vitvi12g00779		Vitvi16g01711
			Vitvi08g01542	Vitvi09g00310		Vitvi05g00570
			Vitvi18g01305	Vitvi06g00669		Vitvi07g01378
			Vitvi02g01795	Vitvi08g00786		Vitvi05g01318
			Vitvi03g01872	Vitvi18g01137		Vitvi07g01804
			Vitvi10g00231	Vitvi04g02028		Vitvi00g01087
			Vitvi05g00265	Vitvi06g00670		Vitvi18g01540
			Vitvi06g01364	Vitvi06g00757		Vitvi17g00796
			Vitvi08g01084	Vitvi13g00684		Vitvi13g00147
			Vitvi07g01489	Vitvi12g00232		Vitvi05g00780
			Vitvi07g02702	Vitvi15g01421		Vitvi14g01365
			Vitvi17g00447	Vitvi05g01336		Vitvi08g01739
			Vitvi04g01131	Vitvi14g00546		Vitvi07g00346
			Vitvi14g01310	Vitvi15g01146		Vitvi09g01126
			Vitvi04g00530	Vitvi01g00176		Vitvi16g00775
			Vitvi08g01583	Vitvi09g00588		Vitvi18g00963
			Vitvi09g00096	Vitvi04g01367		Vitvi00g02077
			Vitvi01g01707	Vitvi11g00220		Vitvi12g01818
			Vitvi14g01239	Vitvi05g00008		Vitvi16g01035
			Vitvi17g00336	Vitvi08g01612		Vitvi05g00236
			Vitvi05g00435	Vitvi08g01635		Vitvi07g02535
			Vitvi11g00577	Vitvi19g00900		Vitvi18g02476
			Vitvi07g01249	Vitvi01g01268		Vitvi03g00113
			Vitvi03g00486	Vitvi02g00551		Vitvi01g01761
			Vitvi07g00089	Vitvi18g01314		Vitvi09g00759
			Vitvi05g01409	Vitvi08g00001		Vitvi01g00576
			Vitvi02g00663	Vitvi00g00979		Vitvi08g01451
			Vitvi14g00422	Vitvi09g00339		Vitvi03g00593
			Vitvi08g02196	Vitvi09g01397		Vitvi01g00711
			Vitvi05g00923	Vitvi04g00515		Vitvi14g01472
			Vitvi08g01164	Vitvi04g00599		Vitvi07g00604
			Vitvi02g00479	Vitvi01g00190		Vitvi01g01373
			Vitvi19g00416	Vitvi18g02184		Vitvi11g00180
			Vitvi08g01876	Vitvi18g00080		Vitvi05g00362
			Vitvi08g01117	Vitvi06g01581		Vitvi11g00393
			Vitvi05g00782	Vitvi03g01242		Vitvi13g01611
			Vitvi15g01200	Vitvi08g01067		Vitvi00g02146
			Vitvi02g00161	Vitvi06g00092		Vitvi00g00917
			Vitvi12g00857	Vitvi17g01026		Vitvi06g00303
			Vitvi08g00880	Vitvi10g01563		Vitvi07g01475
			Vitvi02g00444	Vitvi15g00985		Vitvi08g02243
			Vitvi06g01050	Vitvi07g00264		Vitvi02g01513
			Vitvi07g01471	Vitvi11g00082		Vitvi18g00193
			Vitvi07g02203	Vitvi08g00644		Vitvi18g01636
			Vitvi17g00270	Vitvi07g00630		Vitvi07g00062
			Vitvi05g01660	Vitvi04g00445		Vitvi05g00295
			Vitvi14g01804	Vitvi02g00627		Vitvi13g00917
			Vitvi08g01044	Vitvi04g00128		Vitvi07g00333
			Vitvi05g00666	Vitvi12g00489		Vitvi13g00500
			Vitvi08g02142	Vitvi17g00314		Vitvi14g02948
			Vitvi13g01242	Vitvi13g02492		Vitvi07g01140
			Vitvi05g00239	Vitvi02g00189		Vitvi07g01761
			Vitvi19g01879	Vitvi04g00332		Vitvi00g01119
			Vitvi09g00139	Vitvi08g01212		Vitvi05g00574
			Vitvi13g00193	Vitvi16g00938		Vitvi18g00677
			Vitvi05g02276	Vitvi17g00482		Vitvi02g00261
				Vitvi17g00872		Vitvi18g02503
				Vitvi04g01364		Vitvi08g01765
				Vitvi18g01543		Vitvi06g00074
				Vitvi19g00778		Vitvi01g00477
				Vitvi15g00632		Vitvi12g00505
				Vitvi01g01747		Vitvi02g00603
				Vitvi15g01033		Vitvi03g01833
				Vitvi02g00536		Vitvi07g01733
				Vitvi11g01277		Vitvi09g01499
				Vitvi10g01535		Vitvi04g01199
				Vitvi07g00240		Vitvi11g00199
				Vitvi12g02209		Vitvi08g02103
				Vitvi06g00570		Vitvi06g00812
				Vitvi03g01225		Vitvi19g00494
				Vitvi18g00680		Vitvi12g00686
				Vitvi08g01988		Vitvi06g00184
				Vitvi19g01756		Vitvi13g00575
				Vitvi07g01757		Vitvi08g01311
				Vitvi18g00211		Vitvi17g00560
				Vitvi07g01393		Vitvi13g01462
				Vitvi07g02048		Vitvi01g02270
				Vitvi02g00684		Vitvi17g00234
				Vitvi09g00402		Vitvi08g02209
				Vitvi18g01766		Vitvi05g01768
				Vitvi13g02003		Vitvi08g00041
				Vitvi00g01113		Vitvi08g01537
				Vitvi12g02047		Vitvi13g00062
				Vitvi17g00402		Vitvi02g01277
				Vitvi07g01114		Vitvi08g01449
				Vitvi15g01114		Vitvi17g00642
				Vitvi14g01553		Vitvi09g00557
				Vitvi08g00205		Vitvi08g01438
				Vitvi16g00046		Vitvi07g02123
				Vitvi19g00129		Vitvi10g01476
				Vitvi08g01588		Vitvi12g02365
				Vitvi07g01798		Vitvi04g01290
				Vitvi17g00582		Vitvi10g00740
				Vitvi07g00137		Vitvi16g01204
				Vitvi13g00636		Vitvi06g00210
				Vitvi05g00559		Vitvi08g01340
				Vitvi01g00339		Vitvi18g00395
				Vitvi17g00921		Vitvi03g00388
				Vitvi18g01211		Vitvi08g00055
				Vitvi04g01745		Vitvi18g00599
				Vitvi04g01260		Vitvi06g00213
				Vitvi17g00521		Vitvi06g00426
				Vitvi08g01788		Vitvi05g00013
				Vitvi06g00694		Vitvi03g00568
				Vitvi11g00185		Vitvi08g01521
				Vitvi18g01049		Vitvi02g00693
				Vitvi17g00225		Vitvi04g01603
				Vitvi04g00316		Vitvi17g01012
				Vitvi19g00124		Vitvi14g01448
				Vitvi18g01090		Vitvi03g00365
				Vitvi09g00306		Vitvi09g00967
				Vitvi13g01345		Vitvi16g00189
				Vitvi19g00678		Vitvi12g02755
				Vitvi15g01068		Vitvi12g02185
				Vitvi07g02016		Vitvi11g00192
				Vitvi05g01501		Vitvi14g00017
				Vitvi04g01526		Vitvi14g00321
				Vitvi13g01819		Vitvi01g00631
				Vitvi05g01864		Vitvi01g02274
				Vitvi13g00700		Vitvi02g00416
				Vitvi00g01969		Vitvi18g02497
				Vitvi05g01490		Vitvi11g00560
				Vitvi14g02971		Vitvi04g00189
				Vitvi11g00963		Vitvi05g01743
				Vitvi13g02197		Vitvi06g00201
				Vitvi04g00992		Vitvi02g01440
				Vitvi18g01297		Vitvi14g02463
				Vitvi08g00160		Vitvi16g01306
				Vitvi11g00399		Vitvi09g00030
				Vitvi01g00186		Vitvi13g00669
				Vitvi13g01057		Vitvi13g01973
				Vitvi01g00405		Vitvi03g00633
				Vitvi02g01515		Vitvi11g00207
				Vitvi08g01142		Vitvi04g00148
				Vitvi18g00413		Vitvi07g01690
				Vitvi05g01320		Vitvi03g00379
				Vitvi01g00296		Vitvi11g00250
				Vitvi07g01482		Vitvi14g01704
				Vitvi11g00707		Vitvi08g01110
				Vitvi18g00937		Vitvi04g00517
				Vitvi01g00547		Vitvi10g01016
				Vitvi16g01068		Vitvi07g00368
				Vitvi09g00011		Vitvi13g00250
				Vitvi08g00008		Vitvi18g00271
				Vitvi06g00646		Vitvi14g00348
				Vitvi05g00144		Vitvi03g00533
				Vitvi15g00606		Vitvi03g00848
				Vitvi14g02008		Vitvi03g00692
				Vitvi04g00201		Vitvi10g00591
				Vitvi07g00921		Vitvi04g01666
				Vitvi18g00936		Vitvi19g01767
				Vitvi07g02061		Vitvi13g00120
				Vitvi13g01915		Vitvi01g00325
				Vitvi09g01598		Vitvi07g01071
				Vitvi04g01298		Vitvi16g00793
				Vitvi01g01618		Vitvi17g00189
				Vitvi04g00162		Vitvi18g00590
				Vitvi01g01893		Vitvi17g00608
				Vitvi13g01769		Vitvi11g01671
				Vitvi19g01842		Vitvi18g00573
				Vitvi18g00762		Vitvi12g02324
				Vitvi01g00862		Vitvi03g00064
				Vitvi13g01058		Vitvi14g00268
				Vitvi05g00177		Vitvi18g00777
				Vitvi17g00038		Vitvi18g01086
				Vitvi18g01150		Vitvi08g02277
				Vitvi09g00643		Vitvi08g01845
				Vitvi13g00034		Vitvi13g00622
				Vitvi05g00316		Vitvi01g00647
				Vitvi12g00365		Vitvi02g01235
				Vitvi08g02106		Vitvi01g01557
				Vitvi13g02097		Vitvi04g01363
				Vitvi12g01799		Vitvi06g00972
				Vitvi09g00976		Vitvi17g00483
				Vitvi12g00042		Vitvi08g01411
				Vitvi06g00206		Vitvi04g01849
				Vitvi13g00111		Vitvi03g01503
				Vitvi14g00010		Vitvi19g00209
				Vitvi12g01629		Vitvi18g00022
				Vitvi11g00824		Vitvi19g00735
				Vitvi02g00954		Vitvi16g01363
				Vitvi12g00165		Vitvi19g00395
				Vitvi07g00296		Vitvi03g01350
				Vitvi18g01309		Vitvi17g00164
				Vitvi01g00788		Vitvi17g01087
				Vitvi11g00967		Vitvi00g01200
				Vitvi04g00514		Vitvi01g01928
				Vitvi08g01952		Vitvi14g00113
				Vitvi17g00910		Vitvi05g00117
				Vitvi05g01038		Vitvi16g01391
				Vitvi08g01717		Vitvi15g00825
				Vitvi01g00006		Vitvi02g01171
				Vitvi09g01540		Vitvi13g01684
				Vitvi06g00097		Vitvi05g01835
				Vitvi08g00018		Vitvi06g00309
				Vitvi06g00897		Vitvi15g00815
				Vitvi13g00236		Vitvi12g00437
				Vitvi13g01571		Vitvi03g01337
				Vitvi12g00756		Vitvi07g00198
				Vitvi10g01396		Vitvi19g00026
				Vitvi09g01589		Vitvi13g01744
				Vitvi08g00225		Vitvi04g01309
				Vitvi14g01616		Vitvi01g00911
				Vitvi06g00287		Vitvi07g00722
				Vitvi14g00073		Vitvi04g00362
				Vitvi08g01725		Vitvi17g00928
				Vitvi15g00613		Vitvi05g01469
				Vitvi05g00521		Vitvi10g00760
				Vitvi16g01365		Vitvi14g01545
				Vitvi10g00232		Vitvi03g00597
				Vitvi08g00120		Vitvi00g00554
				Vitvi09g00063		Vitvi01g00515
				Vitvi04g00513		Vitvi05g00960
				Vitvi16g00803		Vitvi08g02391
				Vitvi08g01166		Vitvi08g01553
				Vitvi12g02126		Vitvi15g00377
				Vitvi07g00326		Vitvi05g00360
				Vitvi01g00333		Vitvi10g00078
				Vitvi04g00063		Vitvi14g03047
				Vitvi03g00060		Vitvi13g00829
				Vitvi08g01302		Vitvi00g00967
				Vitvi06g00406		Vitvi06g00121
				Vitvi14g01006		Vitvi13g00293
				Vitvi03g00846		Vitvi11g00718
				Vitvi17g00503		Vitvi13g00171
				Vitvi00g01356		Vitvi00g00229
				Vitvi07g01701		Vitvi13g00182
				Vitvi14g00052		Vitvi09g01158
				Vitvi09g00171		Vitvi01g01733
				Vitvi07g02047		Vitvi18g02006
				Vitvi16g01041		Vitvi04g01196
				Vitvi03g00151		Vitvi17g00228
				Vitvi12g00715		Vitvi10g00084
				Vitvi04g00279		Vitvi18g02012
				Vitvi19g00156		Vitvi04g00151
				Vitvi14g01626		Vitvi06g00598
				Vitvi05g02262		Vitvi11g00480
				Vitvi09g01231		Vitvi03g00129
				Vitvi07g00539		Vitvi06g01430
				Vitvi14g00291		Vitvi02g00070
				Vitvi06g00515		Vitvi04g00111
				Vitvi06g00496		Vitvi10g00913
				Vitvi02g00735		Vitvi09g01464
				Vitvi06g00992		Vitvi04g00371
				Vitvi17g00333		Vitvi18g02757
				Vitvi04g01271		Vitvi11g00222
				Vitvi03g00469		Vitvi04g00323
				Vitvi05g01595		Vitvi05g00834
				Vitvi05g00252		Vitvi14g01931
				Vitvi06g00027		Vitvi06g00350
				Vitvi14g01703		Vitvi14g01514
				Vitvi08g01378		Vitvi13g00507
				Vitvi13g00565		Vitvi14g01473
				Vitvi12g00258		Vitvi14g00042
				Vitvi08g00114		Vitvi09g01492
				Vitvi11g00314		Vitvi15g00684
				Vitvi12g00535		Vitvi11g00033
				Vitvi04g00408		Vitvi04g00229
				Vitvi01g02065		Vitvi13g01354
				Vitvi02g00414		Vitvi02g00545
				Vitvi08g01696		Vitvi01g00401
				Vitvi05g00288		Vitvi12g00433
				Vitvi06g00095		Vitvi18g01669
				Vitvi16g00020		Vitvi16g00109
				Vitvi02g00373		Vitvi06g01357
				Vitvi19g00208		Vitvi14g00102
				Vitvi05g00345		Vitvi15g00562
				Vitvi11g01104		Vitvi08g01866
				Vitvi14g00969		Vitvi15g01124
				Vitvi14g00175		Vitvi18g00257
				Vitvi07g02708		Vitvi00g01401
				Vitvi12g00704		Vitvi18g02389
				Vitvi17g00894		Vitvi14g02965
				Vitvi03g00270		Vitvi14g01353
				Vitvi12g02654		Vitvi17g00142
				Vitvi09g00327		Vitvi14g01799
				Vitvi08g01798		Vitvi14g02464
				Vitvi12g00828		Vitvi18g00261
				Vitvi15g00682		Vitvi19g00222
				Vitvi07g00406		Vitvi06g00483
				Vitvi02g01163		Vitvi14g01803
				Vitvi18g01948		Vitvi14g01584
				Vitvi02g00176		Vitvi09g00443
				Vitvi00g01044		Vitvi18g00311
				Vitvi02g00722		Vitvi01g00060
				Vitvi05g00812		Vitvi09g01518
				Vitvi12g00669		Vitvi16g00151
				Vitvi02g00950		Vitvi06g01951
				Vitvi14g01213		Vitvi14g02010
				Vitvi06g00238		Vitvi18g02192
				Vitvi09g01006		Vitvi07g01617
				Vitvi19g01725		Vitvi03g00155
				Vitvi01g01034		Vitvi02g00087
				Vitvi08g01619		Vitvi08g02191
				Vitvi18g02251		Vitvi14g01011
				Vitvi11g01232		Vitvi01g01777
				Vitvi04g00392		Vitvi05g02120
				Vitvi17g00512		Vitvi06g01351
				Vitvi15g01571		Vitvi16g00276
				Vitvi14g01060		Vitvi18g01162
				Vitvi08g01273		Vitvi08g01303
				Vitvi13g01489		Vitvi15g01002
				Vitvi02g00341		Vitvi08g01347
				Vitvi12g01963		Vitvi01g02022
				Vitvi17g01405		Vitvi13g00295
				Vitvi17g00174		Vitvi13g00208
				Vitvi11g00219		Vitvi05g00444
				Vitvi04g00327		Vitvi01g00055
				Vitvi17g00318		Vitvi01g00799
				Vitvi04g00290		Vitvi18g00612
				Vitvi10g00954		Vitvi01g00635
				Vitvi10g00738		Vitvi13g02005
				Vitvi05g00631		Vitvi01g01404
				Vitvi07g01892		Vitvi17g00541
				Vitvi13g01088		Vitvi16g01054
				Vitvi18g00285		Vitvi03g00385
				Vitvi18g00301		Vitvi09g00184
				Vitvi17g00059		Vitvi18g01987
				Vitvi07g01361		Vitvi07g00294
				Vitvi09g00722		Vitvi18g00067
				Vitvi03g00089		Vitvi15g01187
				Vitvi10g00895		Vitvi06g01847
				Vitvi00g01260		Vitvi14g01819
				Vitvi12g02018		Vitvi04g00451
				Vitvi19g02336		Vitvi02g00485
				Vitvi07g00323		Vitvi08g01037
				Vitvi10g00466		Vitvi14g02991
				Vitvi15g01521		Vitvi14g00950
				Vitvi06g00274		Vitvi14g01571
				Vitvi08g01014		Vitvi07g01744
				Vitvi17g00624		Vitvi15g00492
				Vitvi10g00080		Vitvi07g02521
				Vitvi13g00011		Vitvi04g01734
				Vitvi17g00280		Vitvi05g01632
				Vitvi16g01027		Vitvi05g00614
				Vitvi08g01687		Vitvi01g01727
				Vitvi18g01275		Vitvi14g01442
				Vitvi14g00640		Vitvi17g01038
				Vitvi13g00177		Vitvi01g00636
				Vitvi16g01284		Vitvi11g00162
				Vitvi10g01092		Vitvi18g00793
				Vitvi07g01999		Vitvi17g00842
				Vitvi04g00558		Vitvi01g01351
				Vitvi01g00675		Vitvi14g00286
				Vitvi12g02145		Vitvi03g01505
				Vitvi19g00577		Vitvi06g01911
				Vitvi04g00124		Vitvi07g02271
				Vitvi02g00597		Vitvi14g01478
				Vitvi14g00608		Vitvi01g00445
				Vitvi16g00158		Vitvi13g00797
				Vitvi16g01067		Vitvi12g01864
				Vitvi17g00206		Vitvi01g01701
				Vitvi14g01764		Vitvi08g00085
				Vitvi01g01563		Vitvi13g00123
				Vitvi06g01122		Vitvi17g00709
				Vitvi16g00949		Vitvi07g01610
				Vitvi19g00567		Vitvi05g00498
				Vitvi14g00497		Vitvi04g01835
				Vitvi10g00506		Vitvi17g00232
				Vitvi04g00066		Vitvi04g02083
				Vitvi08g00104		Vitvi06g01714
				Vitvi18g00655		Vitvi18g00943
				Vitvi10g00726		Vitvi11g00589
				Vitvi01g01044		Vitvi19g02324
				Vitvi18g01292		Vitvi01g00604
				Vitvi01g02278		Vitvi17g01531
				Vitvi07g02038		Vitvi18g00928
				Vitvi07g00336		Vitvi11g01385
				Vitvi06g01782		Vitvi07g01686
				Vitvi16g00168		Vitvi11g00327
						Vitvi05g01692
						Vitvi14g01960
						Vitvi08g01786
						Vitvi04g00980
						Vitvi15g00447
						Vitvi06g01149
						Vitvi14g00900
						Vitvi08g02315
						Vitvi11g00129
						Vitvi13g01939
						Vitvi06g00577
						Vitvi11g00155
						Vitvi01g00995
						Vitvi11g00017
						Vitvi09g00518
						Vitvi12g02142
						Vitvi01g01434
						Vitvi12g01810
						Vitvi05g01693
						Vitvi03g00479
						Vitvi07g00147
						Vitvi15g00634
						Vitvi02g00319
						Vitvi08g00960
						Vitvi13g00495
						Vitvi03g01392
						Vitvi01g00196
						Vitvi01g02093
						Vitvi01g00318
						Vitvi01g00372
						Vitvi00g00124
						Vitvi19g02323
						Vitvi06g00162
						Vitvi19g00370
						Vitvi08g00102
						Vitvi13g00345
						Vitvi18g00064
						Vitvi00g01824
						Vitvi08g01296
						Vitvi12g00515
						Vitvi02g00469
						Vitvi19g00122
						Vitvi10g00117
						Vitvi05g00829
						Vitvi16g01324
						Vitvi07g00719
						Vitvi10g01760
						Vitvi03g00473
						Vitvi09g01304
						Vitvi04g01837
						Vitvi14g01428
						Vitvi03g00613
						Vitvi18g00222
						Vitvi18g01677
						Vitvi13g00339
						Vitvi04g01741
						Vitvi08g01162
						Vitvi10g01609
						Vitvi13g00386
						Vitvi03g00666
						Vitvi07g00415
						Vitvi18g01624
						Vitvi18g02417
						Vitvi03g00737
						Vitvi04g01425
						Vitvi03g00541
						Vitvi14g00282
						Vitvi17g01360
						Vitvi08g01442
						Vitvi11g01293
						Vitvi01g00918
						Vitvi11g00778
						Vitvi02g00565
						Vitvi04g01198
						Vitvi15g00500
						Vitvi06g00379
						Vitvi15g01188
						Vitvi12g00115
						Vitvi09g00221
						Vitvi07g00786
						Vitvi12g00453
						Vitvi08g01813
						Vitvi01g01782
						Vitvi11g01055
						Vitvi10g01386
						Vitvi19g00529
						Vitvi12g00477
						Vitvi16g00139
						Vitvi14g00396
						Vitvi12g02135
						Vitvi09g00203
						Vitvi12g02040
						Vitvi04g00597
						Vitvi19g02338
						Vitvi11g00235
						Vitvi05g01659
						Vitvi10g00114
						Vitvi11g01440
						Vitvi01g01589
						Vitvi03g00328
						Vitvi17g00093
						Vitvi06g01487
						Vitvi12g00316
						Vitvi04g02211
						Vitvi10g00422
						Vitvi08g00863
						Vitvi01g00166
						Vitvi01g00598
						Vitvi19g00199
						Vitvi12g00178
						Vitvi04g01193
						Vitvi08g01463
						Vitvi13g01767
						Vitvi04g01013
						Vitvi15g00373
						Vitvi05g02025
						Vitvi15g00857
						Vitvi03g00333
						Vitvi02g01436
						Vitvi07g00612
						Vitvi01g00454
						Vitvi18g00899
						Vitvi08g01293
						Vitvi13g00583
						Vitvi14g01928
						Vitvi06g01673
						Vitvi10g00562
						Vitvi02g00513
						Vitvi13g00539
						Vitvi03g01477
						Vitvi08g01097
						Vitvi13g01937
						Vitvi18g00961
						Vitvi12g02402
						Vitvi15g00633
						Vitvi05g00285
						Vitvi07g00400
						Vitvi14g01501
						Vitvi04g01484
						Vitvi18g00980
						Vitvi17g00067
						Vitvi18g02391
						Vitvi02g00037
						Vitvi11g00078
						Vitvi04g00536
						Vitvi10g00609
						Vitvi13g00604
						Vitvi15g00574
						Vitvi16g01397
						Vitvi11g00449
						Vitvi13g02173
						Vitvi18g02474
						Vitvi12g00741
						Vitvi03g00356
						Vitvi14g00128
						Vitvi18g00898
						Vitvi05g01516
						Vitvi09g00112
						Vitvi05g00374
						Vitvi12g01806
						Vitvi01g02036
						Vitvi18g00351
						Vitvi14g00030
						Vitvi16g00863
						Vitvi07g00025
						Vitvi01g02127
						Vitvi06g00640
						Vitvi16g01401
						Vitvi04g00149
						Vitvi08g01310
						Vitvi17g00080
						Vitvi09g00021
						Vitvi02g00214
						Vitvi19g00366
						Vitvi06g00486
						Vitvi08g00757
						Vitvi13g00248
						Vitvi01g01460
						Vitvi04g00116
						Vitvi16g00973
						Vitvi10g01883
						Vitvi09g00195
						Vitvi18g01517
						Vitvi17g00018
						Vitvi14g01999
						Vitvi01g00218
						Vitvi11g00408
						Vitvi09g00008
						Vitvi01g00698
						Vitvi19g00503
						Vitvi06g00803
						Vitvi08g02346
						Vitvi18g00472
						Vitvi06g01928
						Vitvi14g01522
						Vitvi18g00618
						Vitvi07g01875
						Vitvi14g00471
						Vitvi06g01064
						Vitvi07g00464
						Vitvi15g01143
						Vitvi07g00053
						Vitvi02g00295
						Vitvi03g00519
						Vitvi12g00427
						Vitvi09g01124
						Vitvi18g01252
						Vitvi14g02042
						Vitvi16g01291
						Vitvi08g01824
						Vitvi08g01637
						Vitvi14g00151
						Vitvi15g00504
						Vitvi06g01511
						Vitvi04g00286
						Vitvi19g01707
						Vitvi19g00100
						Vitvi09g00565
						Vitvi18g00098
						Vitvi07g01802
						Vitvi06g00593
						Vitvi14g01989
						Vitvi01g00466
						Vitvi17g00487
						Vitvi10g01110
						Vitvi18g02974
						Vitvi07g01752
						Vitvi03g00770
						Vitvi08g01673
						Vitvi14g02487
						Vitvi05g01306
						Vitvi08g01720
						Vitvi04g00462
						Vitvi16g01023
						Vitvi01g00930
						Vitvi01g00373
						Vitvi09g00314
						Vitvi14g01769
						Vitvi18g02629
						Vitvi11g01101
						Vitvi17g00833
						Vitvi05g00348
						Vitvi06g00241
						Vitvi07g01700
						Vitvi13g01745
						Vitvi03g00223
						Vitvi07g00475
						Vitvi02g00212
						Vitvi06g00049
						Vitvi11g00603
						Vitvi07g00066
						Vitvi17g01203
						Vitvi01g00070
						Vitvi12g01808
						Vitvi01g01008
						Vitvi01g00688
						Vitvi06g00378
						Vitvi07g00027
						Vitvi18g00275
						Vitvi16g01514
						Vitvi18g00925
						Vitvi02g00282
						Vitvi14g00159
						Vitvi13g00606
						Vitvi13g01114
						Vitvi08g01406
						Vitvi13g00019
						Vitvi01g00594
						Vitvi19g00729
						Vitvi00g00713
						Vitvi05g00752
						Vitvi07g00390
						Vitvi01g01776
						Vitvi13g00305
						Vitvi19g01724
						Vitvi05g00005
						Vitvi01g01446
						Vitvi10g01554
						Vitvi17g00253
						Vitvi06g01665
						Vitvi11g00320
						Vitvi02g00423
						Vitvi18g02321
						Vitvi04g00035
						Vitvi18g01640
						Vitvi00g00784
						Vitvi05g00815
						Vitvi08g01467
						Vitvi05g00422
						Vitvi13g01774
						Vitvi07g01901
						Vitvi08g00996
						Vitvi13g00561
						Vitvi14g01796
						Vitvi08g01320
						Vitvi14g00679
						Vitvi12g00760
						Vitvi09g00370
						Vitvi07g01595
						Vitvi14g00165
						Vitvi15g00687
						Vitvi06g00672
						Vitvi01g01028
						Vitvi11g00921
						Vitvi06g01731
						Vitvi08g02187
						Vitvi18g00785
						Vitvi01g00868
						Vitvi11g00835
						Vitvi17g01000
						Vitvi14g00270
						Vitvi11g00494
						Vitvi16g01073
						Vitvi08g01357
						Vitvi14g01768
						Vitvi01g02269
						Vitvi09g00529
						Vitvi02g00995
						Vitvi04g00144
						Vitvi13g01738
						Vitvi04g00096
						Vitvi06g00374
						Vitvi06g00786
						Vitvi03g01672
						Vitvi14g00141
						Vitvi13g00267
						Vitvi12g00267
						Vitvi04g00991
						Vitvi11g00439
						Vitvi03g00303
						Vitvi14g00092
						Vitvi16g01097
						Vitvi01g00026
						Vitvi15g01550
						Vitvi17g01440
						Vitvi08g01237
						Vitvi06g01662
						Vitvi19g00221
						Vitvi18g01535
						Vitvi19g01908
						Vitvi06g01946
						Vitvi15g00458
						Vitvi04g02108
						Vitvi07g01746
						Vitvi04g00072
						Vitvi12g00740
						Vitvi18g00438
						Vitvi03g00046
						Vitvi12g00314
						Vitvi11g00341
						Vitvi14g00014
						Vitvi10g01479
						Vitvi02g00514
						Vitvi06g00671
						Vitvi09g01645
						Vitvi18g02571
						Vitvi15g00867
						Vitvi05g01263
						Vitvi10g02085
						Vitvi17g00570
						Vitvi18g00444
						Vitvi10g00761
						Vitvi13g01342
						Vitvi03g00100
						Vitvi10g00727
						Vitvi01g01809
						Vitvi08g01203
						Vitvi18g01522
						Vitvi13g00718
						Vitvi15g01569
						Vitvi18g02134
						Vitvi01g00665
						Vitvi18g00718
						Vitvi17g00930
						Vitvi10g00499
						Vitvi19g01681
						Vitvi13g00934
						Vitvi14g01256
						Vitvi01g01378
						Vitvi03g00245
						Vitvi10g00029
						Vitvi03g00458
						Vitvi16g01337
						Vitvi10g00619
						Vitvi16g02068
						Vitvi07g01810
						Vitvi11g00317
						Vitvi01g00512
						Vitvi12g02013
						Vitvi13g02031
						Vitvi18g02248
						Vitvi14g01543
						Vitvi11g00191
						Vitvi17g00899
						Vitvi15g00719
						Vitvi04g01407
						Vitvi07g01329
						Vitvi16g00715
						Vitvi04g01332
						Vitvi13g00037
						Vitvi08g01573
						Vitvi03g00581
						Vitvi06g00018
						Vitvi17g00099
						Vitvi09g01605
						Vitvi06g00435
						Vitvi12g00283
						Vitvi02g00420
						Vitvi06g00617
						Vitvi06g00701
						Vitvi07g01955
						Vitvi01g01811
						Vitvi06g00316
						Vitvi06g01491
						Vitvi07g00647
						Vitvi08g01365
						Vitvi05g00392
						Vitvi01g01284
						Vitvi05g00470
						Vitvi17g00700
						Vitvi15g01106
						Vitvi01g00033
						Vitvi11g00713
						Vitvi04g01498
						Vitvi04g00224
						Vitvi14g03093
						Vitvi06g00813
						Vitvi02g00012
						Vitvi14g01180
						Vitvi05g01585
						Vitvi15g00289
						Vitvi10g00487
						Vitvi14g03029
						Vitvi08g01640
						Vitvi19g00721
						Vitvi18g00960
						Vitvi04g01280
						Vitvi18g00623
						Vitvi08g01832
						Vitvi12g00294
						Vitvi14g01810
						Vitvi11g00687
						Vitvi16g01129
						Vitvi03g00297
						Vitvi10g00326
						Vitvi17g00742
						Vitvi02g00510
						Vitvi09g00128
						Vitvi03g00498
						Vitvi07g00493
						Vitvi04g01709
						Vitvi08g01517
						Vitvi01g00696
						Vitvi01g00042
						Vitvi14g00255
						Vitvi06g01486
						Vitvi01g01769
						Vitvi14g00998
						Vitvi10g00949
						Vitvi01g00292
						Vitvi04g00537
						Vitvi17g00143
						Vitvi05g01711
						Vitvi02g00437
						Vitvi19g00994
						Vitvi17g01532
						Vitvi12g00027
						Vitvi12g00380
						Vitvi18g02133
						Vitvi17g00121
						Vitvi08g01760
						Vitvi02g00366
						Vitvi09g00020
						Vitvi13g00358
						Vitvi01g00800
						Vitvi01g00165
						Vitvi14g02473
						Vitvi10g01468
						Vitvi02g00688
						Vitvi18g00247
						Vitvi16g01104
						Vitvi06g00398
						Vitvi11g00262
						Vitvi08g00767
						Vitvi18g00982
						Vitvi07g00742
						Vitvi13g01987
						Vitvi07g01473
						Vitvi13g01485
						Vitvi06g00700
						Vitvi01g01686
						Vitvi18g00856
						Vitvi10g00414
						Vitvi13g02013
						Vitvi17g00612
